# Supplementary material for: Genetic variation for terminal heat stress tolerance in winter wheat
Source: Front Plant Sci. 2023 Feb 22;14:1132108. doi: 10.3389/fpls.2023.1132108 (PMC9992403; doi:10.3389/fpls.2023.1132108)
Supplement: Supplementary file 1 [file Table_1.xlsx]

## Sheet: Supplemental Table 1
Supplemental Table S1. Wheat lines for Exp. 1
Entry no.	Entry name	Entry no.	Entry name	Entry no.	Entry name	Entry no.	Entry name
1	Triumph 64	45	Bennett	89	Wendy	133	Carson
2	Chisholm	46	Buckskin	90	SD00111-9	134	Hail
3	Century	47	Centura	91	SD01237	135	Sandy
4	Custer	48	Centurk78	92	SD01058	136	Duke
5	2174-05	49	Cheyenne	93	SD05118	137	Halt
6	Intrada	50	Colt	94	SD05210	138	Hatcher
7	OK101	51	Cougar	95	SD05W018	139	Prairie Red
8	OK102	52	Culver	96	Nekota	140	Yumar
9	Endurance	53	Gage	97	Tandem	141	Above
10	Deliver	54	Goodstreak	98	Crimson	142	CO03064
11	OK Bullet	55	Hallam	99	Rose	143	Bill Brown
12	Centerfield	56	Harry	100	Dawn	144	Ripper
13	Guymon	57	Homestead	101	Winoka	145	Prowers
14	Duster	58	Infinity CL	102	Nell	146	Akron
15	OK Rising	59	Kharkof	103	Rita	147	Jules
16	OK02405	60	Millennium	104	Bronze	148	Yuma
17	Pete	61	Camelot	105	Hume	149	TAM W-101
18	Billings	62	Overland	106	Gent	150	TAM 105
19	OK04505	63	NE99495	107	Harding	151	TAM 107
20	OK04525	64	Niobrara	108	HV9W03-1551WP	152	TAM 109
21	OK04507	65	Nuplains	109	G1878	153	TAM 110
22	OK05830	66	Pronghorn	110	HV9W03-1379R	154	TAM 111
23	OK04111	67	Rawhide	111	HV9W03-1596R	155	TAM 112
24	OK04415	68	Redland	112	HV9W05-1280R	156	TAM 200
25	OK05711W	69	Scout66	113	HV9W06-504	157	TAM 202
26	OK05723W	70	Siouxland	114	Spartan	158	TAM 203
27	OK05108	71	Turkey	115	HV906-865	159	TAM 302
28	OK05122	72	Vista	116	Tarkio	160	TAM 303
29	OK05526	73	Wahoo	117	Smoky Hill	161	TAM 304
30	OK05134	74	Warrior	118	Shocker	162	TAM 400
31	OK05303	75	Wesley	119	Vona	163	Lockett
32	OK05312	76	Wichita 1	120	CO940610	164	Sturdy
33	OK05511	77	Windstar	121	Avalanche	165	Sturdy 2K
34	OK05204	78	Jagger	122	Bond CL	166	Mit
35	OK05212	79	Lancer	123	Platte	167	Caprock
36	Ok06114	80	Settler CL	124	Lindon	168	TX01A5936
37	OK06210	81	Anton	125	CO03W043	169	TAM 401
38	OK06319	82	Mace	126	CO03W054	170	TX02A0252
39	OK06318	83	Jerry	127	Thunder CL	171	TX03A0148
40	OK06336	84	TAM 107-R7	128	CO04025	172	TX03A0563
41	Agate	85	Arlin	129	CO04393	173	TX04A001246
42	Alliance	86	Alice	130	CO04499	174	TX01V5134RC-3
43	Antelope	87	Darrell	131	CO04W320	175	TX04M410164
44	Arapahoe	88	Expedition	132	Lamar	176	TX04M410211
Entry no.	Entry name	Entry no.	Entry name	Entry no.	Entry name
177	TX04V075080	220	Kaw 61	263	TX07A001420
178	TX99A0153-1	221	Tascosa	264	TX06V7266
179	TX01M5009-28	222	Bison	265	OK1067071
180	TX00V1131	223	Kiowa	266	OK1067274
181	TX99U8618	224	Wichita 2	267	OK1068002
182	TX96D1073	225	Comanche	268	OK1068009
183	2180	226	Baker's White	269	OK1068026
184	HG-9	227	Burchett	270	OK1068112
185	TX86A5606	228	Cutter	271	OK1070275
186	TX86A6880	229	Dumas	272	OK1070267
187	TX86A8072	230	Hondo	273	OK09634
188	Crest	231	Jagalene	274	OK10119
189	Rosebud	232	Longhorn	275	OK07214
190	Judith	233	Neosho	276	OK07231
191	MT85200	234	Ogallala	277	OK07S117
192	NuSky	235	PostRock	278	OK08328
193	MT9513	236	Thunderbolt	279	D8006
194	MT9904	237	W04-417	280	Danby
195	MT9982	238	NuFrontier	281	E2041
196	Genou	239	NuHorizon	282	CO050303-2
197	Norris	240	Onaga	283	CO050337-2
198	Yellowstone	241	RonL	284	CO06424
199	MT0495	242	2145	285	CO07W245
200	MTS0531	243	Heyne	286	McGill
201	MT0552	244	KS00F5-20-3	287	NE02558
202	MT06103	245	Overley	288	NW03666
203	MTS0713	246	Fuller	289	NE04490
204	Lakin	247	Cossack	290	NE05430
205	Stanton	248	Enhancer	291	NE05496
206	Trego	249	Santa Fe	292	NE05548
207	Karl 92	250	Venango	293	NE06545
208	Dodge	251	WB411W	294	NE06607
209	Norkan	252	Keota	295	Robidoux
210	Cheney	253	TX05A001822	296	NI06736
211	Newton	254	TX06A001263	297	NI06737
212	Larned	255	TX06A001132	298	NI07703
213	Parker 76	256	TX06A001281	299	NI08707
214	Kirwin	257	TX06A001386	300	NI08708
215	Sage	258	TX05V7259	301	Everest
216	Trison	259	TX05V7269	302	Jefimija
217	Eagle	260	TX05A001188	303	Settler
218	Shawnee	261	TX07A001279	304	Ventnor
219	Parker	262	TX07A001318

## Sheet: Supplemental Table 2
Supplemental Table S2. Wheat lines for Exp. 2
Delayed senescence lines
Entry no.	Entry name
15	OK Rising
26	OK05723W
36	OK06114
51	Cougar
111	HV9W03-1596R
149	TAM W101
197	Norris
213	Parker 76
302	Jefimija
304	Ventnor
Early senescence lines
89	Wendy
129	CO04393
175	TX04M410164

## Sheet: Supplemental Table 3
Supplemental Table 3. Tukey-Kramer multiple comparison for chlorophyll content on Day 16 in Exp. 1
Mean separation of percentage of control with SAS GLIMMIX using negative binomial distribution.
Least squares means back-transformed using ilink function. Least squares means followed by
the same letter are not significantly different (a = 0.05)
Line ID	Estimate
64	81.5907	A
213	80.7528	A	B
54	75.428	A	B	C
51	75.1441	A	B	C	D
23	74.6102	A	B	C	D	E
26	69.4041	A	B	C	D	E	F
149	65.1132	A	B	C	D	E	F	G
197	64.568	A	B	C	D	E	F	G
248	63.9262	A	B	C	D	E	F	G	H
28	63.4953	A	B	C	D	E	F	G	H
80	62.0016	A	B	C	D	E	F	G	H	I
285	61.9519	A	B	C	D	E	F	G	H	I	J
194	60.6306	A	B	C	D	E	F	G	H	I	J
242	56.3077	A	B	C	D	E	F	G	H	I	J	K
196	56.2893	A	B	C	D	E	F	G	H	I	J	K
8	54.502	A	B	C	D	E	F	G	H	I	J	K	L
17	53.3824	A	B	C	D	E	F	G	H	I	J	K	L	M
115	52.4229	A	B	C	D	E	F	G	H	I	J	K	L	M
132	51.0445	A	B	C	D	E	F	G	H	I	J	K	L	M	N
16	50.1797	A	B	C	D	E	F	G	H	I	J	K	L	M	N
270	49.8708	A	B	C	D	E	F	G	H	I	J	K	L	M	N
97	49.5986	A	B	C	D	E	F	G	H	I	J	K	L	M	N
204	48.9301	A	B	C	D	E	F	G	H	I	J	K	L	M	N
202	48.4536	A	B	C	D	E	F	G	H	I	J	K	L	M	N
111	48.2605	A	B	C	D	E	F	G	H	I	J	K	L	M	N
302	47.138	A	B	C	D	E	F	G	H	I	J	K	L	M	N
192	46.6667	A	B	C	D	E	F	G	H	I	J	K	L	M	N
120	46.3268	A	B	C	D	E	F	G	H	I	J	K	L	M	N
251	45.9956	A	B	C	D	E	F	G	H	I	J	K	L	M	N
39	44.7931	A	B	C	D	E	F	G	H	I	J	K	L	M	N	O
9	44.6763	A	B	C	D	E	F	G	H	I	J	K	L	M	N	O
14	44.3512	A	B	C	D	E	F	G	H	I	J	K	L	M	N	O
230	44.0352	A	B	C	D	E	F	G	H	I	J	K	L	M	N	O
167	43.912	A	B	C	D	E	F	G	H	I	J	K	L	M	N	O
101	43.0866	A	B	C	D	E	F	G	H	I	J	K	L	M	N	O	P
98	42.9043	A	B	C	D	E	F	G	H	I	J	K	L	M	N	O	P
225	42.8734	A	B	C	D	E	F	G	H	I	J	K	L	M	N	O	P
206	42.568	A	B	C	D	E	F	G	H	I	J	K	L	M	N	O	P
304	42.5207	A	B	C	D	E	F	G	H	I	J	K	L	M	N	O	P
140	42.4265	A	B	C	D	E	F	G	H	I	J	K	L	M	N	O	P	Q
226	41.6505	A	B	C	D	E	F	G	H	I	J	K	L	M	N	O	P	Q
77	41.5305	A	B	C	D	E	F	G	H	I	J	K	L	M	N	O	P	Q
68	40.6703	A	B	C	D	E	F	G	H	I	J	K	L	M	N	O	P	Q
219	40.2239	A	B	C	D	E	F	G	H	I	J	K	L	M	N	O	P	Q
36	40.1009	A	B	C	D	E	F	G	H	I	J	K	L	M	N	O	P	Q
227	39.6164	A	B	C	D	E	F	G	H	I	J	K	L	M	N	O	P	Q
142	39.4508	A	B	C	D	E	F	G	H	I	J	K	L	M	N	O	P	Q
214	39.4479	A	B	C	D	E	F	G	H	I	J	K	L	M	N	O	P	Q
249	39.3127	A	B	C	D	E	F	G	H	I	J	K	L	M	N	O	P	Q
91	39.1699	A	B	C	D	E	F	G	H	I	J	K	L	M	N	O	P	Q
295	38.7073	A	B	C	D	E	F	G	H	I	J	K	L	M	N	O	P	Q
218	38.3133	A	B	C	D	E	F	G	H	I	J	K	L	M	N	O	P	Q
232	38.1926	A	B	C	D	E	F	G	H	I	J	K	L	M	N	O	P	Q
105	38.0952	A	B	C	D	E	F	G	H	I	J	K	L	M	N	O	P	Q
198	37.9045	A	B	C	D	E	F	G	H	I	J	K	L	M	N	O	P	Q
223	37.8768	A	B	C	D	E	F	G	H	I	J	K	L	M	N	O	P	Q
75	37.4537	A	B	C	D	E	F	G	H	I	J	K	L	M	N	O	P	Q
224	37.42	A	B	C	D	E	F	G	H	I	J	K	L	M	N	O	P	Q
239	37.4184	A	B	C	D	E	F	G	H	I	J	K	L	M	N	O	P	Q
269	36.8421	A	B	C	D	E	F	G	H	I	J	K	L	M	N	O	P	Q
216	36.4351	A	B	C	D	E	F	G	H	I	J	K	L	M	N	O	P	Q
63	36.249	A	B	C	D	E	F	G	H	I	J	K	L	M	N	O	P	Q
112	36.1794	A	B	C	D	E	F	G	H	I	J	K	L	M	N	O	P	Q
135	35.9852	A	B	C	D	E	F	G	H	I	J	K	L	M	N	O	P	Q
125	35.8005	A	B	C	D	E	F	G	H	I	J	K	L	M	N	O	P	Q
134	35.7417	A	B	C	D	E	F	G	H	I	J	K	L	M	N	O	P	Q
94	35.6444	A	B	C	D	E	F	G	H	I	J	K	L	M	N	O	P	Q
24	35.6397	A	B	C	D	E	F	G	H	I	J	K	L	M	N	O	P	Q
277	35.3041	A	B	C	D	E	F	G	H	I	J	K	L	M	N	O	P	Q
21	35.2482	A	B	C	D	E	F	G	H	I	J	K	L	M	N	O	P	Q
99	35.0515	A	B	C	D	E	F	G	H	I	J	K	L	M	N	O	P	Q
27	33.8496	A	B	C	D	E	F	G	H	I	J	K	L	M	N	O	P	Q
50	33.6115	A	B	C	D	E	F	G	H	I	J	K	L	M	N	O	P	Q
279	33.5951	A	B	C	D	E	F	G	H	I	J	K	L	M	N	O	P	Q
5	33.5895	A	B	C	D	E	F	G	H	I	J	K	L	M	N	O	P	Q
161	33.43	A	B	C	D	E	F	G	H	I	J	K	L	M	N	O	P	Q
124	33.3333	A	B	C	D	E	F	G	H	I	J	K	L	M	N	O	P	Q
70	33.1862	A	B	C	D	E	F	G	H	I	J	K	L	M	N	O	P	Q
15	32.7694	A	B	C	D	E	F	G	H	I	J	K	L	M	N	O	P	Q
92	32.2251	A	B	C	D	E	F	G	H	I	J	K	L	M	N	O	P	Q
81	32.2066	A	B	C	D	E	F	G	H	I	J	K	L	M	N	O	P	Q
189	31.9224	A	B	C	D	E	F	G	H	I	J	K	L	M	N	O	P	Q
271	31.562	A	B	C	D	E	F	G	H	I	J	K	L	M	N	O	P	Q
164	31.5194	A	B	C	D	E	F	G	H	I	J	K	L	M	N	O	P	Q
201	31.3253	A	B	C	D	E	F	G	H	I	J	K	L	M	N	O	P	Q
90	30.9791	A	B	C	D	E	F	G	H	I	J	K	L	M	N	O	P	Q
29	30.8151	A	B	C	D	E	F	G	H	I	J	K	L	M	N	O	P	Q
190	30.5044	A	B	C	D	E	F	G	H	I	J	K	L	M	N	O	P	Q
301	30.4794	A	B	C	D	E	F	G	H	I	J	K	L	M	N	O	P	Q
289	30.303	A	B	C	D	E	F	G	H	I	J	K	L	M	N	O	P	Q
152	29.9372	A	B	C	D	E	F	G	H	I	J	K	L	M	N	O	P	Q
143	29.845	A	B	C	D	E	F	G	H	I	J	K	L	M	N	O	P	Q
265	29.6129	A	B	C	D	E	F	G	H	I	J	K	L	M	N	O	P	Q
83	29.5684	A	B	C	D	E	F	G	H	I	J	K	L	M	N	O	P	Q
252	29.5639	A	B	C	D	E	F	G	H	I	J	K	L	M	N	O	P	Q
74	29.4307	A	B	C	D	E	F	G	H	I	J	K	L	M	N	O	P	Q
228	29.028	A	B	C	D	E	F	G	H	I	J	K	L	M	N	O	P	Q
178	28.9696	A	B	C	D	E	F	G	H	I	J	K	L	M	N	O	P	Q
185	28.9014	A	B	C	D	E	F	G	H	I	J	K	L	M	N	O	P	Q
76	28.8389	A	B	C	D	E	F	G	H	I	J	K	L	M	N	O	P	Q
236	28.6529	A	B	C	D	E	F	G	H	I	J	K	L	M	N	O	P	Q
123	28.542	A	B	C	D	E	F	G	H	I	J	K	L	M	N	O	P	Q
32	28.1977	A	B	C	D	E	F	G	H	I	J	K	L	M	N	O	P	Q
33	28.1858	A	B	C	D	E	F	G	H	I	J	K	L	M	N	O	P	Q
11	28.0029	A	B	C	D	E	F	G	H	I	J	K	L	M	N	O	P	Q
73	27.9133	A	B	C	D	E	F	G	H	I	J	K	L	M	N	O	P	Q
235	27.7968	A	B	C	D	E	F	G	H	I	J	K	L	M	N	O	P	Q
207	27.6389	A	B	C	D	E	F	G	H	I	J	K	L	M	N	O	P	Q
35	27.0769	A	B	C	D	E	F	G	H	I	J	K	L	M	N	O	P	Q
240	27.027	A	B	C	D	E	F	G	H	I	J	K	L	M	N	O	P	Q
246	27.0251	A	B	C	D	E	F	G	H	I	J	K	L	M	N	O	P	Q
222	27.0199	A	B	C	D	E	F	G	H	I	J	K	L	M	N	O	P	Q
109	26.7313	A	B	C	D	E	F	G	H	I	J	K	L	M	N	O	P	Q
281	26.6946	A	B	C	D	E	F	G	H	I	J	K	L	M	N	O	P	Q
18	26.6582	A	B	C	D	E	F	G	H	I	J	K	L	M	N	O	P	Q
163	26.3728	A	B	C	D	E	F	G	H	I	J	K	L	M	N	O	P	Q
171	26.2707	A	B	C	D	E	F	G	H	I	J	K	L	M	N	O	P	Q
108	26.1371	A	B	C	D	E	F	G	H	I	J	K	L	M	N	O	P	Q
174	26.0758	A	B	C	D	E	F	G	H	I	J	K	L	M	N	O	P	Q
87	26	A	B	C	D	E	F	G	H	I	J	K	L	M	N	O	P	Q
31	25.983	A	B	C	D	E	F	G	H	I	J	K	L	M	N	O	P	Q
245	25.9709	A	B	C	D	E	F	G	H	I	J	K	L	M	N	O	P	Q
133	25.7588	A	B	C	D	E	F	G	H	I	J	K	L	M	N	O	P	Q
58	25.5626	A	B	C	D	E	F	G	H	I	J	K	L	M	N	O	P	Q
231	25.523	A	B	C	D	E	F	G	H	I	J	K	L	M	N	O	P	Q
266	25.4794	A	B	C	D	E	F	G	H	I	J	K	L	M	N	O	P	Q
287	25.3233	A	B	C	D	E	F	G	H	I	J	K	L	M	N	O	P	Q
273	25.2881	A	B	C	D	E	F	G	H	I	J	K	L	M	N	O	P	Q
1	24.9402	A	B	C	D	E	F	G	H	I	J	K	L	M	N	O	P	Q
250	24.9021	A	B	C	D	E	F	G	H	I	J	K	L	M	N	O	P	Q
260	24.6662	A	B	C	D	E	F	G	H	I	J	K	L	M	N	O	P	Q
268	24.607	A	B	C	D	E	F	G	H	I	J	K	L	M	N	O	P	Q
114	24.5533	A	B	C	D	E	F	G	H	I	J	K	L	M	N	O	P	Q
303	24.2401	A	B	C	D	E	F	G	H	I	J	K	L	M	N	O	P	Q
262	24.0757	A	B	C	D	E	F	G	H	I	J	K	L	M	N	O	P	Q
62	24.0334	A	B	C	D	E	F	G	H	I	J	K	L	M	N	O	P	Q
200	24.0035	A	B	C	D	E	F	G	H	I	J	K	L	M	N	O	P	Q
298	23.8602	A	B	C	D	E	F	G	H	I	J	K	L	M	N	O	P	Q
25	23.7223	A	B	C	D	E	F	G	H	I	J	K	L	M	N	O	P	Q
116	23.5734	A	B	C	D	E	F	G	H	I	J	K	L	M	N	O	P	Q
259	23.5099	A	B	C	D	E	F	G	H	I	J	K	L	M	N	O	P	Q
121	23.4989	A	B	C	D	E	F	G	H	I	J	K	L	M	N	O	P	Q
244	23.4551	A	B	C	D	E	F	G	H	I	J	K	L	M	N	O	P	Q
3	23.4453	A	B	C	D	E	F	G	H	I	J	K	L	M	N	O	P	Q
138	23.318	A	B	C	D	E	F	G	H	I	J	K	L	M	N	O	P	Q
40	23.3124	A	B	C	D	E	F	G	H	I	J	K	L	M	N	O	P	Q
34	23.2174	A	B	C	D	E	F	G	H	I	J	K	L	M	N	O	P	Q
102	23.1413	A	B	C	D	E	F	G	H	I	J	K	L	M	N	O	P	Q
71	23.1263	A	B	C	D	E	F	G	H	I	J	K	L	M	N	O	P	Q
293	23.0885	A	B	C	D	E	F	G	H	I	J	K	L	M	N	O	P	Q
65	22.6957	A	B	C	D	E	F	G	H	I	J	K	L	M	N	O	P	Q
290	22.6656	A	B	C	D	E	F	G	H	I	J	K	L	M	N	O	P	Q
278	22.6403	A	B	C	D	E	F	G	H	I	J	K	L	M	N	O	P	Q
284	22.5655	A	B	C	D	E	F	G	H	I	J	K	L	M	N	O	P	Q
177	22.5225	A	B	C	D	E	F	G	H	I	J	K	L	M	N	O	P	Q
151	22.3729	A	B	C	D	E	F	G	H	I	J	K	L	M	N	O	P	Q
20	22.1453	A	B	C	D	E	F	G	H	I	J	K	L	M	N	O	P	Q
150	22.017	A	B	C	D	E	F	G	H	I	J	K	L	M	N	O	P	Q
2	21.9473	A	B	C	D	E	F	G	H	I	J	K	L	M	N	O	P	Q
208	21.786	A	B	C	D	E	F	G	H	I	J	K	L	M	N	O	P	Q
297	21.7213	A	B	C	D	E	F	G	H	I	J	K	L	M	N	O	P	Q
286	21.49	A	B	C	D	E	F	G	H	I	J	K	L	M	N	O	P	Q
55	21.3958	A	B	C	D	E	F	G	H	I	J	K	L	M	N	O	P	Q
41	21.2679	A	B	C	D	E	F	G	H	I	J	K	L	M	N	O	P	Q
176	21.2652	A	B	C	D	E	F	G	H	I	J	K	L	M	N	O	P	Q
144	21.2598	A	B	C	D	E	F	G	H	I	J	K	L	M	N	O	P	Q
256	21.2491	A	B	C	D	E	F	G	H	I	J	K	L	M	N	O	P	Q
155	21.2082	A	B	C	D	E	F	G	H	I	J	K	L	M	N	O	P	Q
241	21.1953	A	B	C	D	E	F	G	H	I	J	K	L	M	N	O	P	Q
57	21.0076	A	B	C	D	E	F	G	H	I	J	K	L	M	N	O	P	Q
212	20.9497	A	B	C	D	E	F	G	H	I	J	K	L	M	N	O	P	Q
146	20.785	A	B	C	D	E	F	G	H	I	J	K	L	M	N	O	P	Q
128	20.7763	A	B	C	D	E	F	G	H	I	J	K	L	M	N	O	P	Q
153	20.7458	A	B	C	D	E	F	G	H	I	J	K	L	M	N	O	P	Q
147	20.7052	A	B	C	D	E	F	G	H	I	J	K	L	M	N	O	P	Q
292	20.5154	A	B	C	D	E	F	G	H	I	J	K	L	M	N	O	P	Q
253	20.5147	A	B	C	D	E	F	G	H	I	J	K	L	M	N	O	P	Q
96	20.4718	A	B	C	D	E	F	G	H	I	J	K	L	M	N	O	P	Q
13	20.3136	A	B	C	D	E	F	G	H	I	J	K	L	M	N	O	P	Q
275	20.1725	A	B	C	D	E	F	G	H	I	J	K	L	M	N	O	P	Q
88	20.0913	A	B	C	D	E	F	G	H	I	J	K	L	M	N	O	P	Q
276	20.0276	A	B	C	D	E	F	G	H	I	J	K	L	M	N	O	P	Q
234	19.9735	A	B	C	D	E	F	G	H	I	J	K	L	M	N	O	P	Q
191	19.9315	A	B	C	D	E	F	G	H	I	J	K	L	M	N	O	P	Q
117	19.9256	A	B	C	D	E	F	G	H	I	J	K	L	M	N	O	P	Q
145	19.6361	A	B	C	D	E	F	G	H	I	J	K	L	M	N	O	P	Q
89	19.5335	A	B	C	D	E	F	G	H	I	J	K	L	M	N	O	P	Q
261	19.5157	A	B	C	D	E	F	G	H	I	J	K	L	M	N	O	P	Q
162	19.3223	A	B	C	D	E	F	G	H	I	J	K	L	M	N	O	P	Q
166	19.1027	A	B	C	D	E	F	G	H	I	J	K	L	M	N	O	P	Q
187	18.8591	A	B	C	D	E	F	G	H	I	J	K	L	M	N	O	P	Q
193	18.7379	A	B	C	D	E	F	G	H	I	J	K	L	M	N	O	P	Q
72	18.6677	A	B	C	D	E	F	G	H	I	J	K	L	M	N	O	P	Q
119	18.654	A	B	C	D	E	F	G	H	I	J	K	L	M	N	O	P	Q
160	18.6281	A	B	C	D	E	F	G	H	I	J	K	L	M	N	O	P	Q
154	18.4667	A	B	C	D	E	F	G	H	I	J	K	L	M	N	O	P	Q
203	18.3955	A	B	C	D	E	F	G	H	I	J	K	L	M	N	O	P	Q
46	18.3908	A	B	C	D	E	F	G	H	I	J	K	L	M	N	O	P	Q
221	18.3033	A	B	C	D	E	F	G	H	I	J	K	L	M	N	O	P	Q
188	18.2796	A	B	C	D	E	F	G	H	I	J	K	L	M	N	O	P	Q
280	18.2686	A	B	C	D	E	F	G	H	I	J	K	L	M	N	O	P	Q
169	18.2533	A	B	C	D	E	F	G	H	I	J	K	L	M	N	O	P	Q
93	18.1132	A	B	C	D	E	F	G	H	I	J	K	L	M	N	O	P	Q
79	18.0753	A	B	C	D	E	F	G	H	I	J	K	L	M	N	O	P	Q
10	18.0214	A	B	C	D	E	F	G	H	I	J	K	L	M	N	O	P	Q
56	17.9936	A	B	C	D	E	F	G	H	I	J	K	L	M	N	O	P	Q
195	17.9547	A	B	C	D	E	F	G	H	I	J	K	L	M	N	O	P	Q
43	17.8747	A	B	C	D	E	F	G	H	I	J	K	L	M	N	O	P	Q
42	17.8482	A	B	C	D	E	F	G	H	I	J	K	L	M	N	O	P	Q
22	17.7632	A	B	C	D	E	F	G	H	I	J	K	L	M	N	O	P	Q
186	17.6388	A	B	C	D	E	F	G	H	I	J	K	L	M	N	O	P	Q
205	17.6047	A	B	C	D	E	F	G	H	I	J	K	L	M	N	O	P	Q
38	17.5587	A	B	C	D	E	F	G	H	I	J	K	L	M	N	O	P	Q
126	17.5221	A	B	C	D	E	F	G	H	I	J	K	L	M	N	O	P	Q
237	17.4882	A	B	C	D	E	F	G	H	I	J	K	L	M	N	O	P	Q
82	17.4427	A	B	C	D	E	F	G	H	I	J	K	L	M	N	O	P	Q
199	17.175	A	B	C	D	E	F	G	H	I	J	K	L	M	N	O	P	Q
84	17.1743	A	B	C	D	E	F	G	H	I	J	K	L	M	N	O	P	Q
78	17.1652	A	B	C	D	E	F	G	H	I	J	K	L	M	N	O	P	Q
6	17.1569	A	B	C	D	E	F	G	H	I	J	K	L	M	N	O	P	Q
66	16.9188	A	B	C	D	E	F	G	H	I	J	K	L	M	N	O	P	Q
148	16.9075	A	B	C	D	E	F	G	H	I	J	K	L	M	N	O	P	Q
272	16.8924	A	B	C	D	E	F	G	H	I	J	K	L	M	N	O	P	Q
211	16.8539	A	B	C	D	E	F	G	H	I	J	K	L	M	N	O	P	Q
137	16.7222	A	B	C	D	E	F	G	H	I	J	K	L	M	N	O	P	Q
215	16.682	A	B	C	D	E	F	G	H	I	J	K	L	M	N	O	P	Q
85	16.555	A	B	C	D	E	F	G	H	I	J	K	L	M	N	O	P	Q
183	16.5483	A	B	C	D	E	F	G	H	I	J	K	L	M	N	O	P	Q
179	16.4919	A	B	C	D	E	F	G	H	I	J	K	L	M	N	O	P	Q
255	16.4062	A	B	C	D	E	F	G	H	I	J	K	L	M	N	O	P	Q
296	16.3498	A	B	C	D	E	F	G	H	I	J	K	L	M	N	O	P	Q
103	16.2489	A	B	C	D	E	F	G	H	I	J	K	L	M	N	O	P	Q
291	16.2072	A	B	C	D	E	F	G	H	I	J	K	L	M	N	O	P	Q
263	16.1855	A	B	C	D	E	F	G	H	I	J	K	L	M	N	O	P	Q
67	16.1663	A	B	C	D	E	F	G	H	I	J	K	L	M	N	O	P	Q
181	16.1107	A	B	C	D	E	F	G	H	I	J	K	L	M	N	O	P	Q
12	16.0625	A	B	C	D	E	F	G	H	I	J	K	L	M	N	O	P	Q
158	16.01	A	B	C	D	E	F	G	H	I	J	K	L	M	N	O	P	Q
19	15.9059	A	B	C	D	E	F	G	H	I	J	K	L	M	N	O	P	Q
49	15.8896	A	B	C	D	E	F	G	H	I	J	K	L	M	N	O	P	Q
129	15.8254	A	B	C	D	E	F	G	H	I	J	K	L	M	N	O	P	Q
274	15.5779	A	B	C	D	E	F	G	H	I	J	K	L	M	N	O	P	Q
156	15.4454	A	B	C	D	E	F	G	H	I	J	K	L	M	N	O	P	Q
170	15.3846	A	B	C	D	E	F	G	H	I	J	K	L	M	N	O	P	Q
229	15.374	A	B	C	D	E	F	G	H	I	J	K	L	M	N	O	P	Q
282	15.2807	A	B	C	D	E	F	G	H	I	J	K	L	M	N	O	P	Q
294	15.2449	A	B	C	D	E	F	G	H	I	J	K	L	M	N	O	P	Q
300	15.2414	A	B	C	D	E	F	G	H	I	J	K	L	M	N	O	P	Q
173	15.1857	A	B	C	D	E	F	G	H	I	J	K	L	M	N	O	P	Q
288	15.1133	A	B	C	D	E	F	G	H	I	J	K	L	M	N	O	P	Q
220	15.0754	A	B	C	D	E	F	G	H	I	J	K	L	M	N	O	P	Q
44	14.9653	A	B	C	D	E	F	G	H	I	J	K	L	M	N	O	P	Q
95	14.915	A	B	C	D	E	F	G	H	I	J	K	L	M	N	O	P	Q
100	14.8679	A	B	C	D	E	F	G	H	I	J	K	L	M	N	O	P	Q
45	14.5941		B	C	D	E	F	G	H	I	J	K	L	M	N	O	P	Q
175	14.5597		B	C	D	E	F	G	H	I	J	K	L	M	N	O	P	Q
7	14.5506		B	C	D	E	F	G	H	I	J	K	L	M	N	O	P	Q
247	14.3741			C	D	E	F	G	H	I	J	K	L	M	N	O	P	Q
127	14.3478			C	D	E	F	G	H	I	J	K	L	M	N	O	P	Q
238	14.33			C	D	E	F	G	H	I	J	K	L	M	N	O	P	Q
209	14.2857			C	D	E	F	G	H	I	J	K	L	M	N	O	P	Q
233	14.2235			C	D	E	F	G	H	I	J	K	L	M	N	O	P	Q
141	14.132			C	D	E	F	G	H	I	J	K	L	M	N	O	P	Q
53	13.8838			C	D	E	F	G	H	I	J	K	L	M	N	O	P	Q
48	13.6691			C	D	E	F	G	H	I	J	K	L	M	N	O	P	Q
113	13.6267			C	D	E	F	G	H	I	J	K	L	M	N	O	P	Q
157	13.315				D	E	F	G	H	I	J	K	L	M	N	O	P	Q
110	13.2091					E	F	G	H	I	J	K	L	M	N	O	P	Q
69	13.0909						F	G	H	I	J	K	L	M	N	O	P	Q
264	12.8269						F	G	H	I	J	K	L	M	N	O	P	Q
107	12.7483						F	G	H	I	J	K	L	M	N	O	P	Q
168	12.7285						F	G	H	I	J	K	L	M	N	O	P	Q
254	12.6706						F	G	H	I	J	K	L	M	N	O	P	Q
59	12.3909						F	G	H	I	J	K	L	M	N	O	P	Q
184	12.3762						F	G	H	I	J	K	L	M	N	O	P	Q
182	12.3198						F	G	H	I	J	K	L	M	N	O	P	Q
61	12.298						F	G	H	I	J	K	L	M	N	O	P	Q
118	12.2785						F	G	H	I	J	K	L	M	N	O	P	Q
60	12.2762						F	G	H	I	J	K	L	M	N	O	P	Q
217	12.251						F	G	H	I	J	K	L	M	N	O	P	Q
139	12.2193						F	G	H	I	J	K	L	M	N	O	P	Q
283	11.9221							G	H	I	J	K	L	M	N	O	P	Q
122	11.8326							G	H	I	J	K	L	M	N	O	P	Q
299	11.8252							G	H	I	J	K	L	M	N	O	P	Q
30	11.6963							G	H	I	J	K	L	M	N	O	P	Q
131	11.6921							G	H	I	J	K	L	M	N	O	P	Q
172	11.374							G	H	I	J	K	L	M	N	O	P	Q
165	11.3553							G	H	I	J	K	L	M	N	O	P	Q
47	11.2717							G	H	I	J	K	L	M	N	O	P	Q
159	10.9318								H	I	J	K	L	M	N	O	P	Q
130	10.7512									I	J	K	L	M	N	O	P	Q
258	10.444									I	J	K	L	M	N	O	P	Q
180	10.31										J	K	L	M	N	O	P	Q
4	10.2206										J	K	L	M	N	O	P	Q
243	10.1439										J	K	L	M	N	O	P	Q
210	9.6229											K	L	M	N	O	P	Q
136	9.3137											K	L	M	N	O	P	Q
257	8.8667												L	M	N	O	P	Q
37	8.7561													M	N	O	P	Q
104	8.215														N	O	P	Q
267	8.1448														N	O	P	Q
52	6.6961															O	P	Q
106	6.391																P	Q
86	5.9713																	Q
Mean	26.4498

## Sheet: Supplemental Table 4
Supplemental Table 4. Tukey-Kramer multiple comparision for chlorophyll content Day16 in Exp. 2
Mean separation of percentage of control with SAS GLIMMIX using negative binomial distribution.
Least squares means back-transformed using ilink function. Least squares means followed by
the same letter are not significantly different (a = 0.05)
Line ID	Estimate
26	71.0032	A
213	62.0009	A	B
149	53.4594	A	B	C
197	49.9619	A	B	C
51	49.2189	A	B	C
111	49.2075	A	B	C
304	42.6846		B	C
36	40.906		B	C
302	40.0213			C
15	39.9533			C
129	15.3531				D
89	11.3799				D
175	10.1834				D
Mean	41.1795

## Sheet: Supplemental Table 5
Supplemental Table 5. Tukey-Kramer multiple comparison test for seed weight per plant in Exp. 1
Mean separation of percentage of control with SAS GLIMMIX using negative binomial distribution.
Least squares means back-transformed using ilink function. Least squares means followed by
the same letter are not significantly different (a = 0.05)
Line ID	Estimate
179	66.4366	A
175	61.6869	A	B
303	61.1993	A	B	C
283	59.7137	A	B	C	D
177	57.7391	A	B	C	D	E
71	52.5629	A	B	C	D	E	F
184	51.6011	A	B	C	D	E	F	G
172	50.5261	A	B	C	D	E	F	G	H
195	48.8746	A	B	C	D	E	F	G	H	I
135	48.3903	A	B	C	D	E	F	G	H	I	J
74	48.2881	A	B	C	D	E	F	G	H	I	J	K
53	47.7349	A	B	C	D	E	F	G	H	I	J	K	L
263	47.4155	A	B	C	D	E	F	G	H	I	J	K	L
169	46.6217	A	B	C	D	E	F	G	H	I	J	K	L	M
203	46.4247	A	B	C	D	E	F	G	H	I	J	K	L	M
46	46.034	A	B	C	D	E	F	G	H	I	J	K	L	M	N
42	45.9713	A	B	C	D	E	F	G	H	I	J	K	L	M	N
41	44.477	A	B	C	D	E	F	G	H	I	J	K	L	M	N	O
162	44.1104	A	B	C	D	E	F	G	H	I	J	K	L	M	N	O
215	42.7633	A	B	C	D	E	F	G	H	I	J	K	L	M	N	O	P
192	42.6036	A	B	C	D	E	F	G	H	I	J	K	L	M	N	O	P	Q
262	42.3652	A	B	C	D	E	F	G	H	I	J	K	L	M	N	O	P	Q	R
223	42.0123	A	B	C	D	E	F	G	H	I	J	K	L	M	N	O	P	Q	R
63	40.6623	A	B	C	D	E	F	G	H	I	J	K	L	M	N	O	P	Q	R	S
27	40.3868	A	B	C	D	E	F	G	H	I	J	K	L	M	N	O	P	Q	R	S
230	40.0065	A	B	C	D	E	F	G	H	I	J	K	L	M	N	O	P	Q	R	S
55	39.8228	A	B	C	D	E	F	G	H	I	J	K	L	M	N	O	P	Q	R	S
204	39.7732	A	B	C	D	E	F	G	H	I	J	K	L	M	N	O	P	Q	R	S
11	39.6941	A	B	C	D	E	F	G	H	I	J	K	L	M	N	O	P	Q	R	S
96	39.6418	A	B	C	D	E	F	G	H	I	J	K	L	M	N	O	P	Q	R	S
198	38.9448	A	B	C	D	E	F	G	H	I	J	K	L	M	N	O	P	Q	R	S
224	38.5784	A	B	C	D	E	F	G	H	I	J	K	L	M	N	O	P	Q	R	S
279	38.1105	A	B	C	D	E	F	G	H	I	J	K	L	M	N	O	P	Q	R	S
100	37.839	A	B	C	D	E	F	G	H	I	J	K	L	M	N	O	P	Q	R	S
286	37.6858	A	B	C	D	E	F	G	H	I	J	K	L	M	N	O	P	Q	R	S
292	37.4693	A	B	C	D	E	F	G	H	I	J	K	L	M	N	O	P	Q	R	S
213	37.342	A	B	C	D	E	F	G	H	I	J	K	L	M	N	O	P	Q	R	S
210	37.1063	A	B	C	D	E	F	G	H	I	J	K	L	M	N	O	P	Q	R	S
212	36.7838	A	B	C	D	E	F	G	H	I	J	K	L	M	N	O	P	Q	R	S
99	36.734	A	B	C	D	E	F	G	H	I	J	K	L	M	N	O	P	Q	R	S
70	36.6482	A	B	C	D	E	F	G	H	I	J	K	L	M	N	O	P	Q	R	S
83	36.4025	A	B	C	D	E	F	G	H	I	J	K	L	M	N	O	P	Q	R	S
145	35.9921	A	B	C	D	E	F	G	H	I	J	K	L	M	N	O	P	Q	R	S
252	35.9491	A	B	C	D	E	F	G	H	I	J	K	L	M	N	O	P	Q	R	S
58	35.7066	A	B	C	D	E	F	G	H	I	J	K	L	M	N	O	P	Q	R	S
189	35.1611	A	B	C	D	E	F	G	H	I	J	K	L	M	N	O	P	Q	R	S
290	34.9102	A	B	C	D	E	F	G	H	I	J	K	L	M	N	O	P	Q	R	S
197	34.7353	A	B	C	D	E	F	G	H	I	J	K	L	M	N	O	P	Q	R	S
80	34.6959	A	B	C	D	E	F	G	H	I	J	K	L	M	N	O	P	Q	R	S
205	34.6857	A	B	C	D	E	F	G	H	I	J	K	L	M	N	O	P	Q	R	S
104	34.6462	A	B	C	D	E	F	G	H	I	J	K	L	M	N	O	P	Q	R	S
107	34.5068	A	B	C	D	E	F	G	H	I	J	K	L	M	N	O	P	Q	R	S
238	34.5003	A	B	C	D	E	F	G	H	I	J	K	L	M	N	O	P	Q	R	S
90	34.1457	A	B	C	D	E	F	G	H	I	J	K	L	M	N	O	P	Q	R	S
34	34.0968	A	B	C	D	E	F	G	H	I	J	K	L	M	N	O	P	Q	R	S
65	33.8617	A	B	C	D	E	F	G	H	I	J	K	L	M	N	O	P	Q	R	S
61	33.8261	A	B	C	D	E	F	G	H	I	J	K	L	M	N	O	P	Q	R	S
86	33.4655	A	B	C	D	E	F	G	H	I	J	K	L	M	N	O	P	Q	R	S
206	33.2652	A	B	C	D	E	F	G	H	I	J	K	L	M	N	O	P	Q	R	S
68	33.2056	A	B	C	D	E	F	G	H	I	J	K	L	M	N	O	P	Q	R	S
35	33.1433	A	B	C	D	E	F	G	H	I	J	K	L	M	N	O	P	Q	R	S
222	32.9241	A	B	C	D	E	F	G	H	I	J	K	L	M	N	O	P	Q	R	S
38	32.8095	A	B	C	D	E	F	G	H	I	J	K	L	M	N	O	P	Q	R	S
73	32.6651	A	B	C	D	E	F	G	H	I	J	K	L	M	N	O	P	Q	R	S
288	32.6215	A	B	C	D	E	F	G	H	I	J	K	L	M	N	O	P	Q	R	S
291	32.6176	A	B	C	D	E	F	G	H	I	J	K	L	M	N	O	P	Q	R	S
57	32.6153	A	B	C	D	E	F	G	H	I	J	K	L	M	N	O	P	Q	R	S
49	32.5978	A	B	C	D	E	F	G	H	I	J	K	L	M	N	O	P	Q	R	S
133	32.4912	A	B	C	D	E	F	G	H	I	J	K	L	M	N	O	P	Q	R	S
97	32.371	A	B	C	D	E	F	G	H	I	J	K	L	M	N	O	P	Q	R	S
40	32.368	A	B	C	D	E	F	G	H	I	J	K	L	M	N	O	P	Q	R	S
201	32.1169	A	B	C	D	E	F	G	H	I	J	K	L	M	N	O	P	Q	R	S
117	31.9013	A	B	C	D	E	F	G	H	I	J	K	L	M	N	O	P	Q	R	S
95	31.8961	A	B	C	D	E	F	G	H	I	J	K	L	M	N	O	P	Q	R	S
176	31.8861	A	B	C	D	E	F	G	H	I	J	K	L	M	N	O	P	Q	R	S
67	31.7207	A	B	C	D	E	F	G	H	I	J	K	L	M	N	O	P	Q	R	S
54	31.4648	A	B	C	D	E	F	G	H	I	J	K	L	M	N	O	P	Q	R	S
146	31.3903	A	B	C	D	E	F	G	H	I	J	K	L	M	N	O	P	Q	R	S
124	31.1216	A	B	C	D	E	F	G	H	I	J	K	L	M	N	O	P	Q	R	S
16	30.8836	A	B	C	D	E	F	G	H	I	J	K	L	M	N	O	P	Q	R	S
21	30.844	A	B	C	D	E	F	G	H	I	J	K	L	M	N	O	P	Q	R	S
98	30.6897	A	B	C	D	E	F	G	H	I	J	K	L	M	N	O	P	Q	R	S
274	30.6623	A	B	C	D	E	F	G	H	I	J	K	L	M	N	O	P	Q	R	S
75	29.6788	A	B	C	D	E	F	G	H	I	J	K	L	M	N	O	P	Q	R	S
237	29.6583	A	B	C	D	E	F	G	H	I	J	K	L	M	N	O	P	Q	R	S
81	29.5606	A	B	C	D	E	F	G	H	I	J	K	L	M	N	O	P	Q	R	S
217	29.5341	A	B	C	D	E	F	G	H	I	J	K	L	M	N	O	P	Q	R	S
194	29.468	A	B	C	D	E	F	G	H	I	J	K	L	M	N	O	P	Q	R	S
255	29.3549	A	B	C	D	E	F	G	H	I	J	K	L	M	N	O	P	Q	R	S
120	29.2431	A	B	C	D	E	F	G	H	I	J	K	L	M	N	O	P	Q	R	S
218	29.0673	A	B	C	D	E	F	G	H	I	J	K	L	M	N	O	P	Q	R	S
226	28.7025	A	B	C	D	E	F	G	H	I	J	K	L	M	N	O	P	Q	R	S
267	28.6843	A	B	C	D	E	F	G	H	I	J	K	L	M	N	O	P	Q	R	S
129	28.3535	A	B	C	D	E	F	G	H	I	J	K	L	M	N	O	P	Q	R	S
2	28.2215	A	B	C	D	E	F	G	H	I	J	K	L	M	N	O	P	Q	R	S
170	28.169	A	B	C	D	E	F	G	H	I	J	K	L	M	N	O	P	Q	R	S
298	28.1292	A	B	C	D	E	F	G	H	I	J	K	L	M	N	O	P	Q	R	S
56	28.0562	A	B	C	D	E	F	G	H	I	J	K	L	M	N	O	P	Q	R	S
183	27.9969	A	B	C	D	E	F	G	H	I	J	K	L	M	N	O	P	Q	R	S
266	27.9202	A	B	C	D	E	F	G	H	I	J	K	L	M	N	O	P	Q	R	S
193	27.8638	A	B	C	D	E	F	G	H	I	J	K	L	M	N	O	P	Q	R	S
106	27.8013	A	B	C	D	E	F	G	H	I	J	K	L	M	N	O	P	Q	R	S
103	27.7962	A	B	C	D	E	F	G	H	I	J	K	L	M	N	O	P	Q	R	S
4	27.7641	A	B	C	D	E	F	G	H	I	J	K	L	M	N	O	P	Q	R	S
10	27.5242	A	B	C	D	E	F	G	H	I	J	K	L	M	N	O	P	Q	R	S
287	27.326	A	B	C	D	E	F	G	H	I	J	K	L	M	N	O	P	Q	R	S
32	26.7696	A	B	C	D	E	F	G	H	I	J	K	L	M	N	O	P	Q	R	S
64	26.6906	A	B	C	D	E	F	G	H	I	J	K	L	M	N	O	P	Q	R	S
282	26.5786	A	B	C	D	E	F	G	H	I	J	K	L	M	N	O	P	Q	R	S
196	26.5412	A	B	C	D	E	F	G	H	I	J	K	L	M	N	O	P	Q	R	S
147	26.5307	A	B	C	D	E	F	G	H	I	J	K	L	M	N	O	P	Q	R	S
302	26.3551	A	B	C	D	E	F	G	H	I	J	K	L	M	N	O	P	Q	R	S
265	26.3459	A	B	C	D	E	F	G	H	I	J	K	L	M	N	O	P	Q	R	S
219	26.342	A	B	C	D	E	F	G	H	I	J	K	L	M	N	O	P	Q	R	S
239	26.3225	A	B	C	D	E	F	G	H	I	J	K	L	M	N	O	P	Q	R	S
241	26.154	A	B	C	D	E	F	G	H	I	J	K	L	M	N	O	P	Q	R	S
300	26.1084	A	B	C	D	E	F	G	H	I	J	K	L	M	N	O	P	Q	R	S
119	25.8307	A	B	C	D	E	F	G	H	I	J	K	L	M	N	O	P	Q	R	S
216	25.7878	A	B	C	D	E	F	G	H	I	J	K	L	M	N	O	P	Q	R	S
220	25.6945	A	B	C	D	E	F	G	H	I	J	K	L	M	N	O	P	Q	R	S
260	25.6577	A	B	C	D	E	F	G	H	I	J	K	L	M	N	O	P	Q	R	S
248	25.6548	A	B	C	D	E	F	G	H	I	J	K	L	M	N	O	P	Q	R	S
36	25.474	A	B	C	D	E	F	G	H	I	J	K	L	M	N	O	P	Q	R	S
281	25.3514	A	B	C	D	E	F	G	H	I	J	K	L	M	N	O	P	Q	R	S
268	25.1849	A	B	C	D	E	F	G	H	I	J	K	L	M	N	O	P	Q	R	S
148	25.1805	A	B	C	D	E	F	G	H	I	J	K	L	M	N	O	P	Q	R	S
62	24.9423	A	B	C	D	E	F	G	H	I	J	K	L	M	N	O	P	Q	R	S
296	24.9128	A	B	C	D	E	F	G	H	I	J	K	L	M	N	O	P	Q	R	S
132	24.8919	A	B	C	D	E	F	G	H	I	J	K	L	M	N	O	P	Q	R	S
1	24.8311	A	B	C	D	E	F	G	H	I	J	K	L	M	N	O	P	Q	R	S
9	24.5697	A	B	C	D	E	F	G	H	I	J	K	L	M	N	O	P	Q	R	S
200	24.4844	A	B	C	D	E	F	G	H	I	J	K	L	M	N	O	P	Q	R	S
234	24.4204	A	B	C	D	E	F	G	H	I	J	K	L	M	N	O	P	Q	R	S
171	24.3472	A	B	C	D	E	F	G	H	I	J	K	L	M	N	O	P	Q	R	S
295	24.1247	A	B	C	D	E	F	G	H	I	J	K	L	M	N	O	P	Q	R	S
142	24.0057	A	B	C	D	E	F	G	H	I	J	K	L	M	N	O	P	Q	R	S
109	23.9434	A	B	C	D	E	F	G	H	I	J	K	L	M	N	O	P	Q	R	S
116	23.885	A	B	C	D	E	F	G	H	I	J	K	L	M	N	O	P	Q	R	S
207	23.8225	A	B	C	D	E	F	G	H	I	J	K	L	M	N	O	P	Q	R	S
50	23.8207	A	B	C	D	E	F	G	H	I	J	K	L	M	N	O	P	Q	R	S
199	23.7755	A	B	C	D	E	F	G	H	I	J	K	L	M	N	O	P	Q	R	S
77	23.7585	A	B	C	D	E	F	G	H	I	J	K	L	M	N	O	P	Q	R	S
44	23.6991	A	B	C	D	E	F	G	H	I	J	K	L	M	N	O	P	Q	R	S
188	23.5505	A	B	C	D	E	F	G	H	I	J	K	L	M	N	O	P	Q	R	S
221	23.5188	A	B	C	D	E	F	G	H	I	J	K	L	M	N	O	P	Q	R	S
276	23.4596	A	B	C	D	E	F	G	H	I	J	K	L	M	N	O	P	Q	R	S
269	23.3828	A	B	C	D	E	F	G	H	I	J	K	L	M	N	O	P	Q	R	S
108	23.286	A	B	C	D	E	F	G	H	I	J	K	L	M	N	O	P	Q	R	S
79	23.2576	A	B	C	D	E	F	G	H	I	J	K	L	M	N	O	P	Q	R	S
122	23.0857	A	B	C	D	E	F	G	H	I	J	K	L	M	N	O	P	Q	R	S
247	23.0664	A	B	C	D	E	F	G	H	I	J	K	L	M	N	O	P	Q	R	S
105	23.0293	A	B	C	D	E	F	G	H	I	J	K	L	M	N	O	P	Q	R	S
60	23.0015	A	B	C	D	E	F	G	H	I	J	K	L	M	N	O	P	Q	R	S
159	22.9601	A	B	C	D	E	F	G	H	I	J	K	L	M	N	O	P	Q	R	S
154	22.9295	A	B	C	D	E	F	G	H	I	J	K	L	M	N	O	P	Q	R	S
87	22.8726	A	B	C	D	E	F	G	H	I	J	K	L	M	N	O	P	Q	R	S
28	22.8301	A	B	C	D	E	F	G	H	I	J	K	L	M	N	O	P	Q	R	S
256	22.7711	A	B	C	D	E	F	G	H	I	J	K	L	M	N	O	P	Q	R	S
211	22.7566	A	B	C	D	E	F	G	H	I	J	K	L	M	N	O	P	Q	R	S
251	22.754	A	B	C	D	E	F	G	H	I	J	K	L	M	N	O	P	Q	R	S
69	22.7307	A	B	C	D	E	F	G	H	I	J	K	L	M	N	O	P	Q	R	S
94	22.7268	A	B	C	D	E	F	G	H	I	J	K	L	M	N	O	P	Q	R	S
141	22.4236	A	B	C	D	E	F	G	H	I	J	K	L	M	N	O	P	Q	R	S
102	22.3466	A	B	C	D	E	F	G	H	I	J	K	L	M	N	O	P	Q	R	S
242	22.3024	A	B	C	D	E	F	G	H	I	J	K	L	M	N	O	P	Q	R	S
293	22.2557	A	B	C	D	E	F	G	H	I	J	K	L	M	N	O	P	Q	R	S
84	22.066	A	B	C	D	E	F	G	H	I	J	K	L	M	N	O	P	Q	R	S
202	21.9226	A	B	C	D	E	F	G	H	I	J	K	L	M	N	O	P	Q	R	S
209	21.9109	A	B	C	D	E	F	G	H	I	J	K	L	M	N	O	P	Q	R	S
6	21.8395	A	B	C	D	E	F	G	H	I	J	K	L	M	N	O	P	Q	R	S
22	21.8245	A	B	C	D	E	F	G	H	I	J	K	L	M	N	O	P	Q	R	S
48	21.7626	A	B	C	D	E	F	G	H	I	J	K	L	M	N	O	P	Q	R	S
125	21.7481	A	B	C	D	E	F	G	H	I	J	K	L	M	N	O	P	Q	R	S
285	21.7258	A	B	C	D	E	F	G	H	I	J	K	L	M	N	O	P	Q	R	S
15	21.5862	A	B	C	D	E	F	G	H	I	J	K	L	M	N	O	P	Q	R	S
26	21.4413	A	B	C	D	E	F	G	H	I	J	K	L	M	N	O	P	Q	R	S
17	21.4213	A	B	C	D	E	F	G	H	I	J	K	L	M	N	O	P	Q	R	S
297	21.3334	A	B	C	D	E	F	G	H	I	J	K	L	M	N	O	P	Q	R	S
23	21.237	A	B	C	D	E	F	G	H	I	J	K	L	M	N	O	P	Q	R	S
161	21.0993	A	B	C	D	E	F	G	H	I	J	K	L	M	N	O	P	Q	R	S
178	20.9888	A	B	C	D	E	F	G	H	I	J	K	L	M	N	O	P	Q	R	S
180	20.9632	A	B	C	D	E	F	G	H	I	J	K	L	M	N	O	P	Q	R	S
246	20.8496	A	B	C	D	E	F	G	H	I	J	K	L	M	N	O	P	Q	R	S
163	20.8289	A	B	C	D	E	F	G	H	I	J	K	L	M	N	O	P	Q	R	S
7	20.8133	A	B	C	D	E	F	G	H	I	J	K	L	M	N	O	P	Q	R	S
160	20.6892	A	B	C	D	E	F	G	H	I	J	K	L	M	N	O	P	Q	R	S
92	20.6757	A	B	C	D	E	F	G	H	I	J	K	L	M	N	O	P	Q	R	S
137	20.5706	A	B	C	D	E	F	G	H	I	J	K	L	M	N	O	P	Q	R	S
304	20.5311	A	B	C	D	E	F	G	H	I	J	K	L	M	N	O	P	Q	R	S
121	20.4941	A	B	C	D	E	F	G	H	I	J	K	L	M	N	O	P	Q	R	S
167	20.3361	A	B	C	D	E	F	G	H	I	J	K	L	M	N	O	P	Q	R	S
214	20.3173	A	B	C	D	E	F	G	H	I	J	K	L	M	N	O	P	Q	R	S
59	20.2472	A	B	C	D	E	F	G	H	I	J	K	L	M	N	O	P	Q	R	S
259	20.1505	A	B	C	D	E	F	G	H	I	J	K	L	M	N	O	P	Q	R	S
76	20.1059	A	B	C	D	E	F	G	H	I	J	K	L	M	N	O	P	Q	R	S
240	20.0896	A	B	C	D	E	F	G	H	I	J	K	L	M	N	O	P	Q	R	S
233	19.8202	A	B	C	D	E	F	G	H	I	J	K	L	M	N	O	P	Q	R	S
165	19.7651	A	B	C	D	E	F	G	H	I	J	K	L	M	N	O	P	Q	R	S
114	19.5452	A	B	C	D	E	F	G	H	I	J	K	L	M	N	O	P	Q	R	S
101	19.5059	A	B	C	D	E	F	G	H	I	J	K	L	M	N	O	P	Q	R	S
39	19.4503	A	B	C	D	E	F	G	H	I	J	K	L	M	N	O	P	Q	R	S
112	19.3339	A	B	C	D	E	F	G	H	I	J	K	L	M	N	O	P	Q	R	S
43	19.0824	A	B	C	D	E	F	G	H	I	J	K	L	M	N	O	P	Q	R	S
166	19.0376	A	B	C	D	E	F	G	H	I	J	K	L	M	N	O	P	Q	R	S
235	18.912	A	B	C	D	E	F	G	H	I	J	K	L	M	N	O	P	Q	R	S
289	18.9055	A	B	C	D	E	F	G	H	I	J	K	L	M	N	O	P	Q	R	S
294	18.862	A	B	C	D	E	F	G	H	I	J	K	L	M	N	O	P	Q	R	S
301	18.8182	A	B	C	D	E	F	G	H	I	J	K	L	M	N	O	P	Q	R	S
134	18.8095	A	B	C	D	E	F	G	H	I	J	K	L	M	N	O	P	Q	R	S
164	18.7547	A	B	C	D	E	F	G	H	I	J	K	L	M	N	O	P	Q	R	S
280	18.7192	A	B	C	D	E	F	G	H	I	J	K	L	M	N	O	P	Q	R	S
227	18.7168	A	B	C	D	E	F	G	H	I	J	K	L	M	N	O	P	Q	R	S
236	18.6308	A	B	C	D	E	F	G	H	I	J	K	L	M	N	O	P	Q	R	S
131	18.601	A	B	C	D	E	F	G	H	I	J	K	L	M	N	O	P	Q	R	S
228	18.5589	A	B	C	D	E	F	G	H	I	J	K	L	M	N	O	P	Q	R	S
45	18.5346	A	B	C	D	E	F	G	H	I	J	K	L	M	N	O	P	Q	R	S
93	18.5134	A	B	C	D	E	F	G	H	I	J	K	L	M	N	O	P	Q	R	S
229	18.5104	A	B	C	D	E	F	G	H	I	J	K	L	M	N	O	P	Q	R	S
128	18.3562	A	B	C	D	E	F	G	H	I	J	K	L	M	N	O	P	Q	R	S
143	18.3185	A	B	C	D	E	F	G	H	I	J	K	L	M	N	O	P	Q	R	S
190	18.1963	A	B	C	D	E	F	G	H	I	J	K	L	M	N	O	P	Q	R	S
243	18.1888	A	B	C	D	E	F	G	H	I	J	K	L	M	N	O	P	Q	R	S
66	18.1094	A	B	C	D	E	F	G	H	I	J	K	L	M	N	O	P	Q	R	S
52	17.9949	A	B	C	D	E	F	G	H	I	J	K	L	M	N	O	P	Q	R	S
258	17.9047	A	B	C	D	E	F	G	H	I	J	K	L	M	N	O	P	Q	R	S
51	17.8379	A	B	C	D	E	F	G	H	I	J	K	L	M	N	O	P	Q	R	S
232	17.7468	A	B	C	D	E	F	G	H	I	J	K	L	M	N	O	P	Q	R	S
130	17.6586	A	B	C	D	E	F	G	H	I	J	K	L	M	N	O	P	Q	R	S
136	17.6431	A	B	C	D	E	F	G	H	I	J	K	L	M	N	O	P	Q	R	S
111	17.2919		B	C	D	E	F	G	H	I	J	K	L	M	N	O	P	Q	R	S
284	17.2194		B	C	D	E	F	G	H	I	J	K	L	M	N	O	P	Q	R	S
5	17.1203		B	C	D	E	F	G	H	I	J	K	L	M	N	O	P	Q	R	S
140	16.881		B	C	D	E	F	G	H	I	J	K	L	M	N	O	P	Q	R	S
244	16.8653		B	C	D	E	F	G	H	I	J	K	L	M	N	O	P	Q	R	S
278	16.8267		B	C	D	E	F	G	H	I	J	K	L	M	N	O	P	Q	R	S
277	16.6648		B	C	D	E	F	G	H	I	J	K	L	M	N	O	P	Q	R	S
275	16.613		B	C	D	E	F	G	H	I	J	K	L	M	N	O	P	Q	R	S
225	16.341		B	C	D	E	F	G	H	I	J	K	L	M	N	O	P	Q	R	S
153	16.0132		B	C	D	E	F	G	H	I	J	K	L	M	N	O	P	Q	R	S
47	15.9568		B	C	D	E	F	G	H	I	J	K	L	M	N	O	P	Q	R	S
12	15.889		B	C	D	E	F	G	H	I	J	K	L	M	N	O	P	Q	R	S
249	15.856		B	C	D	E	F	G	H	I	J	K	L	M	N	O	P	Q	R	S
149	15.719			C	D	E	F	G	H	I	J	K	L	M	N	O	P	Q	R	S
115	15.5922				D	E	F	G	H	I	J	K	L	M	N	O	P	Q	R	S
150	15.5793				D	E	F	G	H	I	J	K	L	M	N	O	P	Q	R	S
185	15.4411				D	E	F	G	H	I	J	K	L	M	N	O	P	Q	R	S
8	15.2518				D	E	F	G	H	I	J	K	L	M	N	O	P	Q	R	S
72	14.9291					E	F	G	H	I	J	K	L	M	N	O	P	Q	R	S
157	14.904					E	F	G	H	I	J	K	L	M	N	O	P	Q	R	S
139	14.798					E	F	G	H	I	J	K	L	M	N	O	P	Q	R	S
88	14.7952					E	F	G	H	I	J	K	L	M	N	O	P	Q	R	S
85	14.7666					E	F	G	H	I	J	K	L	M	N	O	P	Q	R	S
181	14.7506					E	F	G	H	I	J	K	L	M	N	O	P	Q	R	S
270	14.6603					E	F	G	H	I	J	K	L	M	N	O	P	Q	R	S
158	14.5309					E	F	G	H	I	J	K	L	M	N	O	P	Q	R	S
231	14.5147						F	G	H	I	J	K	L	M	N	O	P	Q	R	S
123	14.2467						F	G	H	I	J	K	L	M	N	O	P	Q	R	S
254	14.2097						F	G	H	I	J	K	L	M	N	O	P	Q	R	S
273	13.9286						F	G	H	I	J	K	L	M	N	O	P	Q	R	S
126	13.8806						F	G	H	I	J	K	L	M	N	O	P	Q	R	S
37	13.8495						F	G	H	I	J	K	L	M	N	O	P	Q	R	S
20	13.7712						F	G	H	I	J	K	L	M	N	O	P	Q	R	S
18	13.659						F	G	H	I	J	K	L	M	N	O	P	Q	R	S
152	13.6381						F	G	H	I	J	K	L	M	N	O	P	Q	R	S
151	13.5439						F	G	H	I	J	K	L	M	N	O	P	Q	R	S
253	13.5127						F	G	H	I	J	K	L	M	N	O	P	Q	R	S
186	13.2845						F	G	H	I	J	K	L	M	N	O	P	Q	R	S
24	13.1668						F	G	H	I	J	K	L	M	N	O	P	Q	R	S
110	13.0391						F	G	H	I	J	K	L	M	N	O	P	Q	R	S
156	12.9976						F	G	H	I	J	K	L	M	N	O	P	Q	R	S
208	12.9875						F	G	H	I	J	K	L	M	N	O	P	Q	R	S
31	12.8273							G	H	I	J	K	L	M	N	O	P	Q	R	S
3	12.7888							G	H	I	J	K	L	M	N	O	P	Q	R	S
168	12.6738							G	H	I	J	K	L	M	N	O	P	Q	R	S
13	12.5501							G	H	I	J	K	L	M	N	O	P	Q	R	S
250	12.515								H	I	J	K	L	M	N	O	P	Q	R	S
33	12.5129								H	I	J	K	L	M	N	O	P	Q	R	S
187	12.491								H	I	J	K	L	M	N	O	P	Q	R	S
261	12.4638								H	I	J	K	L	M	N	O	P	Q	R	S
89	12.4521								H	I	J	K	L	M	N	O	P	Q	R	S
14	12.3982								H	I	J	K	L	M	N	O	P	Q	R	S
272	12.3387								H	I	J	K	L	M	N	O	P	Q	R	S
271	12.2157								H	I	J	K	L	M	N	O	P	Q	R	S
299	12.1577									I	J	K	L	M	N	O	P	Q	R	S
127	12.1559									I	J	K	L	M	N	O	P	Q	R	S
257	12.0598									I	J	K	L	M	N	O	P	Q	R	S
144	12.0479									I	J	K	L	M	N	O	P	Q	R	S
91	11.6855									I	J	K	L	M	N	O	P	Q	R	S
25	11.6377									I	J	K	L	M	N	O	P	Q	R	S
191	11.561										J	K	L	M	N	O	P	Q	R	S
118	11.4618											K	L	M	N	O	P	Q	R	S
19	11.344												L	M	N	O	P	Q	R	S
113	11.3238												L	M	N	O	P	Q	R	S
174	11.1503													M	N	O	P	Q	R	S
82	10.9233													M	N	O	P	Q	R	S
30	10.8329														N	O	P	Q	R	S
29	10.5809															O	P	Q	R	S
182	10.2402															O	P	Q	R	S
264	9.9388																P	Q	R	S
155	9.6526																P	Q	R	S
173	9.6288																	Q	R	S
78	9.5736																		R	S
245	9.1216																			S
138	9.0085																			S
Mean	25.0099

## Sheet: Supplemental Table 6
Supplemental Table 6. Tukey-Kramer multiple comparision of seed weight per plant in Exp. 2
Mean separation of percentage of control with SAS GLIMMIX using negative binomial distribution.
Least squares means back-transformed using ilink function. Least squares means followed by
the same letter are not significantly different (a = 0.05)
Line ID	Estimate
213	58.3	A
175	50.3767	A	B
197	50.182	A	B
36	47.232	A	B
149	46.032	A	B	C
15	46.024	A	B	C
129	42.522	A	B	C
26	41.528	A	B	C
111	40.992	A	B	C
304	40.594	A	B	C
89	36.966		B	C
51	36.558		B	C
302	31.396			C
Mean	43.7464

## Sheet: Supplemental Table 7
Supplemental Table 7. Tukey-Kramer multiple comparision of single seed weight in Exp. 1
Mean separation of percentage of control with SAS GLIMMIX using negative binomial distribution.
Least squares means back-transformed using ilink function. Least squares means followed by
the same letter are not significantly different (a = 0.05)
Line ID	Estimate
175	77.2065	A
303	72.9255	A	B
179	68.3002	A	B	C
283	66.5171	A	B	C	D
172	63.5001	A	B	C	D	E
7	62.0372	A	B	C	D	E	F
162	60.5815	A	B	C	D	E	F	G
262	59.9778	A	B	C	D	E	F	G	H
177	59.2462	A	B	C	D	E	F	G	H	I
188	57.3424	A	B	C	D	E	F	G	H	I	J
58	57.1662	A	B	C	D	E	F	G	H	I	J
263	55.5004	A	B	C	D	E	F	G	H	I	J	K
71	54.7306	A	B	C	D	E	F	G	H	I	J	K	L
74	54.4761	A	B	C	D	E	F	G	H	I	J	K	L	M
46	53.0259	A	B	C	D	E	F	G	H	I	J	K	L	M	N
192	52.7748	A	B	C	D	E	F	G	H	I	J	K	L	M	N
203	52.1266	A	B	C	D	E	F	G	H	I	J	K	L	M	N	O
195	51.2238	A	B	C	D	E	F	G	H	I	J	K	L	M	N	O	P
120	50.9475	A	B	C	D	E	F	G	H	I	J	K	L	M	N	O	P
35	50.7518	A	B	C	D	E	F	G	H	I	J	K	L	M	N	O	P	Q
252	50.7111	A	B	C	D	E	F	G	H	I	J	K	L	M	N	O	P	Q
184	50.4642	A	B	C	D	E	F	G	H	I	J	K	L	M	N	O	P	Q	R
41	50.4366	A	B	C	D	E	F	G	H	I	J	K	L	M	N	O	P	Q	R
215	50.1451	A	B	C	D	E	F	G	H	I	J	K	L	M	N	O	P	Q	R
279	49.1461	A	B	C	D	E	F	G	H	I	J	K	L	M	N	O	P	Q	R	S
169	48.7258	A	B	C	D	E	F	G	H	I	J	K	L	M	N	O	P	Q	R	S
99	48.514	A	B	C	D	E	F	G	H	I	J	K	L	M	N	O	P	Q	R	S
70	48.3989	A	B	C	D	E	F	G	H	I	J	K	L	M	N	O	P	Q	R	S
53	48.284	A	B	C	D	E	F	G	H	I	J	K	L	M	N	O	P	Q	R	S
42	48.1124	A	B	C	D	E	F	G	H	I	J	K	L	M	N	O	P	Q	R	S
135	47.7347	A	B	C	D	E	F	G	H	I	J	K	L	M	N	O	P	Q	R	S
133	47.4534	A	B	C	D	E	F	G	H	I	J	K	L	M	N	O	P	Q	R	S
104	46.5788	A	B	C	D	E	F	G	H	I	J	K	L	M	N	O	P	Q	R	S
26	46.426	A	B	C	D	E	F	G	H	I	J	K	L	M	N	O	P	Q	R	S
223	46.2142	A	B	C	D	E	F	G	H	I	J	K	L	M	N	O	P	Q	R	S
145	46.0801	A	B	C	D	E	F	G	H	I	J	K	L	M	N	O	P	Q	R	S
220	45.899	A	B	C	D	E	F	G	H	I	J	K	L	M	N	O	P	Q	R	S
204	45.7417	A	B	C	D	E	F	G	H	I	J	K	L	M	N	O	P	Q	R	S
27	45.7399	A	B	C	D	E	F	G	H	I	J	K	L	M	N	O	P	Q	R	S
21	45.636	A	B	C	D	E	F	G	H	I	J	K	L	M	N	O	P	Q	R	S
55	45.3208	A	B	C	D	E	F	G	H	I	J	K	L	M	N	O	P	Q	R	S
73	44.9544	A	B	C	D	E	F	G	H	I	J	K	L	M	N	O	P	Q	R	S
289	44.8377	A	B	C	D	E	F	G	H	I	J	K	L	M	N	O	P	Q	R	S
213	44.825	A	B	C	D	E	F	G	H	I	J	K	L	M	N	O	P	Q	R	S
224	44.7739	A	B	C	D	E	F	G	H	I	J	K	L	M	N	O	P	Q	R	S
212	44.6873	A	B	C	D	E	F	G	H	I	J	K	L	M	N	O	P	Q	R	S
236	44.634	A	B	C	D	E	F	G	H	I	J	K	L	M	N	O	P	Q	R	S
97	44.5529	A	B	C	D	E	F	G	H	I	J	K	L	M	N	O	P	Q	R	S
107	44.4425	A	B	C	D	E	F	G	H	I	J	K	L	M	N	O	P	Q	R	S
205	44.1142	A	B	C	D	E	F	G	H	I	J	K	L	M	N	O	P	Q	R	S
202	43.9629	A	B	C	D	E	F	G	H	I	J	K	L	M	N	O	P	Q	R	S
238	43.8915	A	B	C	D	E	F	G	H	I	J	K	L	M	N	O	P	Q	R	S
63	43.2968	A	B	C	D	E	F	G	H	I	J	K	L	M	N	O	P	Q	R	S
64	43.2697	A	B	C	D	E	F	G	H	I	J	K	L	M	N	O	P	Q	R	S
100	43.213	A	B	C	D	E	F	G	H	I	J	K	L	M	N	O	P	Q	R	S
189	43.0645	A	B	C	D	E	F	G	H	I	J	K	L	M	N	O	P	Q	R	S
90	42.7162	A	B	C	D	E	F	G	H	I	J	K	L	M	N	O	P	Q	R	S	T
80	42.6365	A	B	C	D	E	F	G	H	I	J	K	L	M	N	O	P	Q	R	S	T
32	42.3965	A	B	C	D	E	F	G	H	I	J	K	L	M	N	O	P	Q	R	S	T
83	42.1906	A	B	C	D	E	F	G	H	I	J	K	L	M	N	O	P	Q	R	S	T
299	41.9339	A	B	C	D	E	F	G	H	I	J	K	L	M	N	O	P	Q	R	S	T
5	41.4881	A	B	C	D	E	F	G	H	I	J	K	L	M	N	O	P	Q	R	S	T
196	41.4875	A	B	C	D	E	F	G	H	I	J	K	L	M	N	O	P	Q	R	S	T
98	41.4338	A	B	C	D	E	F	G	H	I	J	K	L	M	N	O	P	Q	R	S	T
54	41.3885	A	B	C	D	E	F	G	H	I	J	K	L	M	N	O	P	Q	R	S	T
116	41.3394	A	B	C	D	E	F	G	H	I	J	K	L	M	N	O	P	Q	R	S	T
198	41.3074	A	B	C	D	E	F	G	H	I	J	K	L	M	N	O	P	Q	R	S	T
243	41.2333	A	B	C	D	E	F	G	H	I	J	K	L	M	N	O	P	Q	R	S	T
86	41.1715	A	B	C	D	E	F	G	H	I	J	K	L	M	N	O	P	Q	R	S	T
49	41.1081	A	B	C	D	E	F	G	H	I	J	K	L	M	N	O	P	Q	R	S	T
28	40.9879	A	B	C	D	E	F	G	H	I	J	K	L	M	N	O	P	Q	R	S	T
230	40.939	A	B	C	D	E	F	G	H	I	J	K	L	M	N	O	P	Q	R	S	T
11	40.9127	A	B	C	D	E	F	G	H	I	J	K	L	M	N	O	P	Q	R	S	T
15	40.8538	A	B	C	D	E	F	G	H	I	J	K	L	M	N	O	P	Q	R	S	T
206	40.4916	A	B	C	D	E	F	G	H	I	J	K	L	M	N	O	P	Q	R	S	T
106	40.4222	A	B	C	D	E	F	G	H	I	J	K	L	M	N	O	P	Q	R	S	T
102	40.2058	A	B	C	D	E	F	G	H	I	J	K	L	M	N	O	P	Q	R	S	T
103	40.1617	A	B	C	D	E	F	G	H	I	J	K	L	M	N	O	P	Q	R	S	T
248	40.0693	A	B	C	D	E	F	G	H	I	J	K	L	M	N	O	P	Q	R	S	T
304	39.8608	A	B	C	D	E	F	G	H	I	J	K	L	M	N	O	P	Q	R	S	T
76	39.7709	A	B	C	D	E	F	G	H	I	J	K	L	M	N	O	P	Q	R	S	T
57	39.6523	A	B	C	D	E	F	G	H	I	J	K	L	M	N	O	P	Q	R	S	T
237	39.6104	A	B	C	D	E	F	G	H	I	J	K	L	M	N	O	P	Q	R	S	T
94	39.4205	A	B	C	D	E	F	G	H	I	J	K	L	M	N	O	P	Q	R	S	T
197	39.3999	A	B	C	D	E	F	G	H	I	J	K	L	M	N	O	P	Q	R	S	T
219	39.3554	A	B	C	D	E	F	G	H	I	J	K	L	M	N	O	P	Q	R	S	T
132	38.6925	A	B	C	D	E	F	G	H	I	J	K	L	M	N	O	P	Q	R	S	T
60	38.6174	A	B	C	D	E	F	G	H	I	J	K	L	M	N	O	P	Q	R	S	T
67	38.5762	A	B	C	D	E	F	G	H	I	J	K	L	M	N	O	P	Q	R	S	T
56	38.555	A	B	C	D	E	F	G	H	I	J	K	L	M	N	O	P	Q	R	S	T
68	38.4566	A	B	C	D	E	F	G	H	I	J	K	L	M	N	O	P	Q	R	S	T
276	38.3898	A	B	C	D	E	F	G	H	I	J	K	L	M	N	O	P	Q	R	S	T
281	38.2969	A	B	C	D	E	F	G	H	I	J	K	L	M	N	O	P	Q	R	S	T
239	38.2592	A	B	C	D	E	F	G	H	I	J	K	L	M	N	O	P	Q	R	S	T
214	38.1099	A	B	C	D	E	F	G	H	I	J	K	L	M	N	O	P	Q	R	S	T
288	38.0966	A	B	C	D	E	F	G	H	I	J	K	L	M	N	O	P	Q	R	S	T
194	38.0634	A	B	C	D	E	F	G	H	I	J	K	L	M	N	O	P	Q	R	S	T
96	38.0302	A	B	C	D	E	F	G	H	I	J	K	L	M	N	O	P	Q	R	S	T
292	37.8789	A	B	C	D	E	F	G	H	I	J	K	L	M	N	O	P	Q	R	S	T
286	37.8681	A	B	C	D	E	F	G	H	I	J	K	L	M	N	O	P	Q	R	S	T
287	37.7253		B	C	D	E	F	G	H	I	J	K	L	M	N	O	P	Q	R	S	T
268	37.4662		B	C	D	E	F	G	H	I	J	K	L	M	N	O	P	Q	R	S	T
44	37.4156		B	C	D	E	F	G	H	I	J	K	L	M	N	O	P	Q	R	S	T
95	37.406		B	C	D	E	F	G	H	I	J	K	L	M	N	O	P	Q	R	S	T
300	37.3633		B	C	D	E	F	G	H	I	J	K	L	M	N	O	P	Q	R	S	T
302	37.3428		B	C	D	E	F	G	H	I	J	K	L	M	N	O	P	Q	R	S	T
210	37.3095		B	C	D	E	F	G	H	I	J	K	L	M	N	O	P	Q	R	S	T
125	37.1777		B	C	D	E	F	G	H	I	J	K	L	M	N	O	P	Q	R	S	T
1	37.1519		B	C	D	E	F	G	H	I	J	K	L	M	N	O	P	Q	R	S	T
124	37.0371		B	C	D	E	F	G	H	I	J	K	L	M	N	O	P	Q	R	S	T
274	37.0186		B	C	D	E	F	G	H	I	J	K	L	M	N	O	P	Q	R	S	T
193	36.9986		B	C	D	E	F	G	H	I	J	K	L	M	N	O	P	Q	R	S	T
170	36.9875		B	C	D	E	F	G	H	I	J	K	L	M	N	O	P	Q	R	S	T
147	36.9293		B	C	D	E	F	G	H	I	J	K	L	M	N	O	P	Q	R	S	T
291	36.6987		B	C	D	E	F	G	H	I	J	K	L	M	N	O	P	Q	R	S	T
148	36.6735		B	C	D	E	F	G	H	I	J	K	L	M	N	O	P	Q	R	S	T
79	36.6721		B	C	D	E	F	G	H	I	J	K	L	M	N	O	P	Q	R	S	T
226	36.6022		B	C	D	E	F	G	H	I	J	K	L	M	N	O	P	Q	R	S	T
59	36.4734		B	C	D	E	F	G	H	I	J	K	L	M	N	O	P	Q	R	S	T
146	36.1929		B	C	D	E	F	G	H	I	J	K	L	M	N	O	P	Q	R	S	T
6	36.1615		B	C	D	E	F	G	H	I	J	K	L	M	N	O	P	Q	R	S	T
93	36.1499		B	C	D	E	F	G	H	I	J	K	L	M	N	O	P	Q	R	S	T
87	36.0713		B	C	D	E	F	G	H	I	J	K	L	M	N	O	P	Q	R	S	T
290	35.9752		B	C	D	E	F	G	H	I	J	K	L	M	N	O	P	Q	R	S	T
301	35.7872		B	C	D	E	F	G	H	I	J	K	L	M	N	O	P	Q	R	S	T
176	35.765		B	C	D	E	F	G	H	I	J	K	L	M	N	O	P	Q	R	S	T
36	35.738		B	C	D	E	F	G	H	I	J	K	L	M	N	O	P	Q	R	S	T
218	35.5595		B	C	D	E	F	G	H	I	J	K	L	M	N	O	P	Q	R	S	T
119	35.4565		B	C	D	E	F	G	H	I	J	K	L	M	N	O	P	Q	R	S	T
81	35.4265		B	C	D	E	F	G	H	I	J	K	L	M	N	O	P	Q	R	S	T
105	35.3571		B	C	D	E	F	G	H	I	J	K	L	M	N	O	P	Q	R	S	T
134	35.0983			C	D	E	F	G	H	I	J	K	L	M	N	O	P	Q	R	S	T
61	35.0856			C	D	E	F	G	H	I	J	K	L	M	N	O	P	Q	R	S	T
117	34.98			C	D	E	F	G	H	I	J	K	L	M	N	O	P	Q	R	S	T
128	34.9688			C	D	E	F	G	H	I	J	K	L	M	N	O	P	Q	R	S	T
296	34.9665			C	D	E	F	G	H	I	J	K	L	M	N	O	P	Q	R	S	T
199	34.9489			C	D	E	F	G	H	I	J	K	L	M	N	O	P	Q	R	S	T
200	34.9453			C	D	E	F	G	H	I	J	K	L	M	N	O	P	Q	R	S	T
22	34.7746			C	D	E	F	G	H	I	J	K	L	M	N	O	P	Q	R	S	T
228	34.6939			C	D	E	F	G	H	I	J	K	L	M	N	O	P	Q	R	S	T
265	34.661			C	D	E	F	G	H	I	J	K	L	M	N	O	P	Q	R	S	T
47	34.6244			C	D	E	F	G	H	I	J	K	L	M	N	O	P	Q	R	S	T
241	34.4093			C	D	E	F	G	H	I	J	K	L	M	N	O	P	Q	R	S	T
23	34.3196			C	D	E	F	G	H	I	J	K	L	M	N	O	P	Q	R	S	T
24	34.2198			C	D	E	F	G	H	I	J	K	L	M	N	O	P	Q	R	S	T
137	34.0381			C	D	E	F	G	H	I	J	K	L	M	N	O	P	Q	R	S	T
45	34.0372			C	D	E	F	G	H	I	J	K	L	M	N	O	P	Q	R	S	T
34	33.988			C	D	E	F	G	H	I	J	K	L	M	N	O	P	Q	R	S	T
222	33.9747			C	D	E	F	G	H	I	J	K	L	M	N	O	P	Q	R	S	T
40	33.9525			C	D	E	F	G	H	I	J	K	L	M	N	O	P	Q	R	S	T
183	33.8348			C	D	E	F	G	H	I	J	K	L	M	N	O	P	Q	R	S	T
142	33.8124			C	D	E	F	G	H	I	J	K	L	M	N	O	P	Q	R	S	T
217	33.7985			C	D	E	F	G	H	I	J	K	L	M	N	O	P	Q	R	S	T
65	33.7515			C	D	E	F	G	H	I	J	K	L	M	N	O	P	Q	R	S	T
295	33.6705			C	D	E	F	G	H	I	J	K	L	M	N	O	P	Q	R	S	T
201	33.6043			C	D	E	F	G	H	I	J	K	L	M	N	O	P	Q	R	S	T
244	33.5929			C	D	E	F	G	H	I	J	K	L	M	N	O	P	Q	R	S	T
16	33.4327			C	D	E	F	G	H	I	J	K	L	M	N	O	P	Q	R	S	T
50	33.3271			C	D	E	F	G	H	I	J	K	L	M	N	O	P	Q	R	S	T
280	33.3227			C	D	E	F	G	H	I	J	K	L	M	N	O	P	Q	R	S	T
255	33.1885			C	D	E	F	G	H	I	J	K	L	M	N	O	P	Q	R	S	T
153	33.168			C	D	E	F	G	H	I	J	K	L	M	N	O	P	Q	R	S	T
141	33.0313			C	D	E	F	G	H	I	J	K	L	M	N	O	P	Q	R	S	T
112	32.9093			C	D	E	F	G	H	I	J	K	L	M	N	O	P	Q	R	S	T
293	32.8286			C	D	E	F	G	H	I	J	K	L	M	N	O	P	Q	R	S	T
131	32.6967			C	D	E	F	G	H	I	J	K	L	M	N	O	P	Q	R	S	T
151	32.6954			C	D	E	F	G	H	I	J	K	L	M	N	O	P	Q	R	S	T
246	32.6246			C	D	E	F	G	H	I	J	K	L	M	N	O	P	Q	R	S	T
282	32.6128			C	D	E	F	G	H	I	J	K	L	M	N	O	P	Q	R	S	T
52	32.6123			C	D	E	F	G	H	I	J	K	L	M	N	O	P	Q	R	S	T
232	32.5814			C	D	E	F	G	H	I	J	K	L	M	N	O	P	Q	R	S	T
207	32.5186			C	D	E	F	G	H	I	J	K	L	M	N	O	P	Q	R	S	T
269	32.4808			C	D	E	F	G	H	I	J	K	L	M	N	O	P	Q	R	S	T
174	32.4051			C	D	E	F	G	H	I	J	K	L	M	N	O	P	Q	R	S	T
25	32.3143				D	E	F	G	H	I	J	K	L	M	N	O	P	Q	R	S	T
10	32.239				D	E	F	G	H	I	J	K	L	M	N	O	P	Q	R	S	T
211	32.2258				D	E	F	G	H	I	J	K	L	M	N	O	P	Q	R	S	T
122	32.2017				D	E	F	G	H	I	J	K	L	M	N	O	P	Q	R	S	T
247	32.1585				D	E	F	G	H	I	J	K	L	M	N	O	P	Q	R	S	T
114	32.0735				D	E	F	G	H	I	J	K	L	M	N	O	P	Q	R	S	T
115	32.0066				D	E	F	G	H	I	J	K	L	M	N	O	P	Q	R	S	T
154	31.9869				D	E	F	G	H	I	J	K	L	M	N	O	P	Q	R	S	T
77	31.6937				D	E	F	G	H	I	J	K	L	M	N	O	P	Q	R	S	T
29	31.6465				D	E	F	G	H	I	J	K	L	M	N	O	P	Q	R	S	T
75	31.6311				D	E	F	G	H	I	J	K	L	M	N	O	P	Q	R	S	T
285	31.5403				D	E	F	G	H	I	J	K	L	M	N	O	P	Q	R	S	T
38	31.5361				D	E	F	G	H	I	J	K	L	M	N	O	P	Q	R	S	T
51	31.4205				D	E	F	G	H	I	J	K	L	M	N	O	P	Q	R	S	T
242	31.3082				D	E	F	G	H	I	J	K	L	M	N	O	P	Q	R	S	T
48	31.2776					E	F	G	H	I	J	K	L	M	N	O	P	Q	R	S	T
251	31.2776					E	F	G	H	I	J	K	L	M	N	O	P	Q	R	S	T
163	31.1172					E	F	G	H	I	J	K	L	M	N	O	P	Q	R	S	T
260	31.0954					E	F	G	H	I	J	K	L	M	N	O	P	Q	R	S	T
167	30.9757					E	F	G	H	I	J	K	L	M	N	O	P	Q	R	S	T
78	30.7313					E	F	G	H	I	J	K	L	M	N	O	P	Q	R	S	T
257	30.6268					E	F	G	H	I	J	K	L	M	N	O	P	Q	R	S	T
245	30.5294					E	F	G	H	I	J	K	L	M	N	O	P	Q	R	S	T
171	30.5019					E	F	G	H	I	J	K	L	M	N	O	P	Q	R	S	T
92	30.4429					E	F	G	H	I	J	K	L	M	N	O	P	Q	R	S	T
109	30.3761					E	F	G	H	I	J	K	L	M	N	O	P	Q	R	S	T
130	30.2983					E	F	G	H	I	J	K	L	M	N	O	P	Q	R	S	T
2	30.2078					E	F	G	H	I	J	K	L	M	N	O	P	Q	R	S	T
266	30.1599					E	F	G	H	I	J	K	L	M	N	O	P	Q	R	S	T
149	30.1298					E	F	G	H	I	J	K	L	M	N	O	P	Q	R	S	T
221	30.1008					E	F	G	H	I	J	K	L	M	N	O	P	Q	R	S	T
267	30.0821					E	F	G	H	I	J	K	L	M	N	O	P	Q	R	S	T
259	29.9144					E	F	G	H	I	J	K	L	M	N	O	P	Q	R	S	T
139	29.7125					E	F	G	H	I	J	K	L	M	N	O	P	Q	R	S	T
160	29.7094					E	F	G	H	I	J	K	L	M	N	O	P	Q	R	S	T
152	29.6485					E	F	G	H	I	J	K	L	M	N	O	P	Q	R	S	T
294	29.6085					E	F	G	H	I	J	K	L	M	N	O	P	Q	R	S	T
12	29.6034					E	F	G	H	I	J	K	L	M	N	O	P	Q	R	S	T
4	29.4533						F	G	H	I	J	K	L	M	N	O	P	Q	R	S	T
18	29.4029						F	G	H	I	J	K	L	M	N	O	P	Q	R	S	T
9	29.3389						F	G	H	I	J	K	L	M	N	O	P	Q	R	S	T
13	29.3327						F	G	H	I	J	K	L	M	N	O	P	Q	R	S	T
62	29.2157						F	G	H	I	J	K	L	M	N	O	P	Q	R	S	T
14	29.1951						F	G	H	I	J	K	L	M	N	O	P	Q	R	S	T
273	29.0841						F	G	H	I	J	K	L	M	N	O	P	Q	R	S	T
256	28.9256						F	G	H	I	J	K	L	M	N	O	P	Q	R	S	T
118	28.8703						F	G	H	I	J	K	L	M	N	O	P	Q	R	S	T
69	28.8163						F	G	H	I	J	K	L	M	N	O	P	Q	R	S	T
298	28.8019						F	G	H	I	J	K	L	M	N	O	P	Q	R	S	T
191	28.7789						F	G	H	I	J	K	L	M	N	O	P	Q	R	S	T
91	28.763						F	G	H	I	J	K	L	M	N	O	P	Q	R	S	T
209	28.7513						F	G	H	I	J	K	L	M	N	O	P	Q	R	S	T
129	28.7231						F	G	H	I	J	K	L	M	N	O	P	Q	R	S	T
234	28.6206						F	G	H	I	J	K	L	M	N	O	P	Q	R	S	T
140	28.574							G	H	I	J	K	L	M	N	O	P	Q	R	S	T
168	28.5204							G	H	I	J	K	L	M	N	O	P	Q	R	S	T
150	28.4727							G	H	I	J	K	L	M	N	O	P	Q	R	S	T
161	28.3371							G	H	I	J	K	L	M	N	O	P	Q	R	S	T
250	28.315							G	H	I	J	K	L	M	N	O	P	Q	R	S	T
84	28.265							G	H	I	J	K	L	M	N	O	P	Q	R	S	T
227	28.1938							G	H	I	J	K	L	M	N	O	P	Q	R	S	T
264	28.1454							G	H	I	J	K	L	M	N	O	P	Q	R	S	T
156	27.5546								H	I	J	K	L	M	N	O	P	Q	R	S	T
101	27.5095								H	I	J	K	L	M	N	O	P	Q	R	S	T
121	27.4796								H	I	J	K	L	M	N	O	P	Q	R	S	T
113	27.4188								H	I	J	K	L	M	N	O	P	Q	R	S	T
19	27.3384									I	J	K	L	M	N	O	P	Q	R	S	T
225	27.159									I	J	K	L	M	N	O	P	Q	R	S	T
126	27.1203									I	J	K	L	M	N	O	P	Q	R	S	T
284	27.1094									I	J	K	L	M	N	O	P	Q	R	S	T
185	27.1091									I	J	K	L	M	N	O	P	Q	R	S	T
108	27.0922									I	J	K	L	M	N	O	P	Q	R	S	T
231	27.0735									I	J	K	L	M	N	O	P	Q	R	S	T
258	27.0162									I	J	K	L	M	N	O	P	Q	R	S	T
277	26.9312									I	J	K	L	M	N	O	P	Q	R	S	T
17	26.8624										J	K	L	M	N	O	P	Q	R	S	T
254	26.8181										J	K	L	M	N	O	P	Q	R	S	T
190	26.6868										J	K	L	M	N	O	P	Q	R	S	T
233	26.5284										J	K	L	M	N	O	P	Q	R	S	T
3	26.3112										J	K	L	M	N	O	P	Q	R	S	T
216	26.1937										J	K	L	M	N	O	P	Q	R	S	T
88	26.1926										J	K	L	M	N	O	P	Q	R	S	T
31	26.1809										J	K	L	M	N	O	P	Q	R	S	T
136	26.1428										J	K	L	M	N	O	P	Q	R	S	T
229	26.0228										J	K	L	M	N	O	P	Q	R	S	T
39	26.018										J	K	L	M	N	O	P	Q	R	S	T
43	26.0081										J	K	L	M	N	O	P	Q	R	S	T
181	25.969										J	K	L	M	N	O	P	Q	R	S	T
275	25.8691										J	K	L	M	N	O	P	Q	R	S	T
89	25.7949										J	K	L	M	N	O	P	Q	R	S	T
297	25.5739											K	L	M	N	O	P	Q	R	S	T
33	25.4322											K	L	M	N	O	P	Q	R	S	T
123	25.2853											K	L	M	N	O	P	Q	R	S	T
278	25.1767											K	L	M	N	O	P	Q	R	S	T
164	25.062											K	L	M	N	O	P	Q	R	S	T
8	25.0438											K	L	M	N	O	P	Q	R	S	T
261	24.9611											K	L	M	N	O	P	Q	R	S	T
143	24.5764												L	M	N	O	P	Q	R	S	T
72	24.5647												L	M	N	O	P	Q	R	S	T
138	24.5399												L	M	N	O	P	Q	R	S	T
127	24.4938												L	M	N	O	P	Q	R	S	T
82	24.4653												L	M	N	O	P	Q	R	S	T
166	24.4089												L	M	N	O	P	Q	R	S	T
187	24.292												L	M	N	O	P	Q	R	S	T
270	24.1194													M	N	O	P	Q	R	S	T
165	24.1115													M	N	O	P	Q	R	S	T
111	23.8948														N	O	P	Q	R	S	T
37	23.8815														N	O	P	Q	R	S	T
253	23.84														N	O	P	Q	R	S	T
240	23.7607														N	O	P	Q	R	S	T
110	23.6916														N	O	P	Q	R	S	T
158	23.5881														N	O	P	Q	R	S	T
66	23.5412														N	O	P	Q	R	S	T
186	23.5357														N	O	P	Q	R	S	T
178	23.4806														N	O	P	Q	R	S	T
157	23.2916														N	O	P	Q	R	S	T
182	22.9816															O	P	Q	R	S	T
159	22.9598															O	P	Q	R	S	T
173	22.8716															O	P	Q	R	S	T
235	22.3879																P	Q	R	S	T
249	22.3551																P	Q	R	S	T
272	22.2389																P	Q	R	S	T
155	22.2229																P	Q	R	S	T
144	21.9004																	Q	R	S	T
20	21.726																		R	S	T
271	21.7236																		R	S	T
180	21.4335																			S	T
85	21.4334																			S	T
208	21.0664																			S	T
30	17.2996																				T
Mean	35.3404

## Sheet: Supplemental Table 8
Supplemental Table 8. Tukey-Kramer multiple comparision of single seed weight in Exp. 2
Mean separation of percentage of control with SAS GLIMMIX using negative binomial distribution.
Least squares means back-transformed using ilink function. Least squares means followed by
the same letter are not significantly different (a = 0.05)
Line ID	Estimate
175	64.4063	A
15	64.3585	A
213	60.4717	A
197	54.3222	A	B
36	53.9528	A	B
304	52.6006	A	B
111	48.1073	A	B
149	48.0777	A	B
302	47.9653	A	B
26	47.5491	A	B
129	46.8968		B
51	46.6247		B
89	44.3194		B
Mean	52.281

## Sheet: Supplemental Table 9
Supplemental Table 9. Tukey-Kramer multiple comparision of seed number in Exp. 1
Mean separation of percentage of control with SAS GLIMMIX using negative binomial distribution.
Least squares means back-transformed using ilink function. Least squares means followed by
the same letter are not significantly different (a = 0.05)
Line ID	Estimate
65	99.7763	A
135	99.682	A
53	98.8235	A
38	98.6532	A	B
71	98.1964	A	B
129	98.0723	A	B
179	97.9821	A	B
11	97.9384	A	B
216	97.7208	A	B
286	97.6608	A	B
222	97.5741	A	B
298	97.4619	A	B
292	97.3822	A	B
96	97.2145	A	B
184	96.9444	A	B
255	96.6851	A	B
290	96.368	A	B
177	96.0784	A	B
235	96	A	B
210	95.6822	A	B
195	94.9622	A	B
266	94.5032	A	B	C
75	94.3089	A	B	C
230	93.4605	A	B	C	D
2	93.4328	A	B	C	D
267	93.2796	A	B	C	D
201	93.2271	A	B	C	D
4	92.9712	A	B	C	D	E
42	92.6692	A	B	C	D	E
169	92.069	A	B	C	D	E
63	91.4226	A	B	C	D	E
61	91.344	A	B	C	D	E
198	91.1111	A	B	C	D	E
159	90.3846	A	B	C	D	E
34	90.1015	A	B	C	D	E
283	89.8396	A	B	C	D	E
180	89.6254	A	B	C	D	E
74	89.5455	A	B	C	D	E
27	89.372	A	B	C	D	E
223	89.3617	A	B	C	D	E
204	88.7348	A	B	C	D	E
16	88.6926	A	B	C	D	E
117	88.5714	A	B	C	D	E
203	88.0068	A	B	C	D	E
176	87.5519	A	B	C	D	E
40	86.8817	A	B	C	D	E
178	86.5169	A	B	C	D	E
291	86.3248	A	B	C	D	E
224	86.3135	A	B	C	D	E
55	86.2903	A	B	C	D	E
100	86.1751	A	B	C	D	E
46	85.9649	A	B	C	D	E
83	85.7988	A	B	C	D	E
10	85.7971	A	B	C	D	E
108	85.7527	A	B	C	D	E
282	85.6031	A	B	C	D	E
146	85.5422	A	B	C	D	E
263	85.336	A	B	C	D	E
86	85.2381	A	B	C	D	E
109	84.9829	A	B	C	D	E
95	84.7826	A	B	C	D	E
234	84.7751	A	B	C	D	E
303	84.6154	A	B	C	D	E
213	84.3575	A	B	C	D	E
197	83.8028	A	B	C	D	E
240	83.7466	A	B	C	D	E
297	83.1601	A	B	C	D	E
62	83.0769	A	B	C	D	E
217	83.0476	A	B	C	D	E
206	82.8283	A	B	C	D	E
165	82.7251	A	B	C	D	E
41	82.659	A	B	C	D	E
288	82.6159	A	B	C	D	E
57	82.3529	A	B	C	D	E
68	81.9231	A	B	C	D	E
175	81.5195	A	B	C	D	E
296	81.3559	A	B	C	D	E
124	81.1881	A	B	C	D	E
17	80.9392	A	B	C	D	E
192	80.6849	A	B	C	D	E
189	80.4089	A	B	C	D	E
80	80.3714	A	B	C	D	E
81	80.0738	A	B	C	D	E
274	80.0366	A	B	C	D	E
90	79.9582	A	B	C	D	E
215	79.2711	A	B	C	D	E
101	79.1391	A	B	C	D	E
9	78.9598	A	B	C	D	E
172	78.6916	A	B	C	D	E
251	78.6765	A	B	C	D	E
279	78.5366	A	B	C	D	E
212	78.4278	A	B	C	D	E
49	78.3893	A	B	C	D	E
241	78.3019	A	B	C	D	E
221	78.0161	A	B	C	D	E
166	77.9449	A	B	C	D	E
238	77.8702	A	B	C	D	E
205	77.8523	A	B	C	D	E
67	77.7397	A	B	C	D	E
145	77.6632	A	B	C	D	E
237	77.4929	A	B	C	D	E
226	77.0393	A	B	C	D	E
171	76.8041	A	B	C	D	E
218	76.7947	A	B	C	D	E
77	76.6169	A	B	C	D	E
183	76.5133	A	B	C	D	E
302	76.4706	A	B	C	D	E
99	76.3666	A	B	C	D	E
107	76.2799	A	B	C	D	E
54	76.0252	A	B	C	D	E
260	75.9124	A	B	C	D	E
256	75.8017	A	B	C	D	E
162	75.6345	A	B	C	D	E
70	75.2825	A	B	C	D	E
265	75.2418	A	B	C	D	E
143	75	A	B	C	D	E
209	74.7642	A	B	C	D	E
233	74.6862	A	B	C	D	E
164	74.6753	A	B	C	D	E
98	74.4932	A	B	C	D	E
287	74.4493	A	B	C	D	E
104	74.3902	A	B	C	D	E
66	74.3363	A	B	C	D	E
252	74.1228	A	B	C	D	E
170	73.8372	A	B	C	D	E
194	73.8318	A	B	C	D	E
58	73.6842	A	B	C	D	E
43	73.4417	A	B	C	D	E
269	73.2177	A	B	C	D	E
239	73.0275	A	B	C	D	E
247	72.8782	A	B	C	D	E
69	72.605	A	B	C	D	E
73	72.1997	A	B	C	D	E
258	72.0994	A	B	C	D	E
294	71.9101	A	B	C	D	E
193	71.7949	A	B	C	D	E
207	71.3855	A	B	C	D	E
36	71.2575	A	B	C	D	E
154	71.1618	A	B	C	D	E
300	71.0297	A	B	C	D	E
211	71.0183	A	B	C	D	E
111	70.9677	A	B	C	D	E
122	70.7317	A	B	C	D	E
262	70.5534	A	B	C	D	E
259	70.5521	A	B	C	D	E
160	70.3947	A	B	C	D	E
281	70.3614	A	B	C	D	E
229	70.1799	A	B	C	D	E
242	70.1431	A	B	C	D	E
119	70.1128	A	B	C	D	E
219	69.863	A	B	C	D	E
39	69.7368	A	B	C	D	E
293	69.6113	A	B	C	D	E
147	69.4545	A	B	C	D	E
249	69.3603	A	B	C	D	E
161	69.011	A	B	C	D	E
200	68.9922	A	B	C	D	E
295	68.9591	A	B	C	D	E
92	68.8337	A	B	C	D	E
85	68.709	A	B	C	D	E
268	68.5934	A	B	C	D	E
103	68.5675	A	B	C	D	E
285	68.2883	A	B	C	D	E
141	67.9245	A	B	C	D	E
50	67.8304	A	B	C	D	E
148	67.562	A	B	C	D	E
190	67.2156	A	B	C	D	E
133	66.9535	A	B	C	D	E
106	66.7482	A	B	C	D	E
35	66.6004	A	B	C	D	E
84	66.4879	A	B	C	D	E
56	66.1972	A	B	C	D	E
136	66.187	A	B	C	D	E
21	65.7831	A	B	C	D	E
121	65.7143	A	B	C	D	E
167	65.6716	A	B	C	D	E
1	65.3753	A	B	C	D	E
97	65.2361	A	B	C	D	E
142	65.0108	A	B	C	D	E
199	64.6697	A	B	C	D	E
278	64.4351	A	B	C	D	E
132	64.2647	A	B	C	D	E
22	64.25	A	B	C	D	E
246	63.75	A	B	C	D	E
157	63.7149	A	B	C	D	E
196	63.5	A	B	C	D	E
284	63.2258	A	B	C	D	E
227	63.1841	A	B	C	D	E
20	63.1696	A	B	C	D	E
248	63.0872	A	B	C	D	E
37	62.8079	A	B	C	D	E
44	62.7837	A	B	C	D	E
105	62.6761	A	B	C	D	E
140	62.6703	A	B	C	D	E
87	62.6118	A	B	C	D	E
79	62.1993	A	B	C	D	E
208	62.1339	A	B	C	D	E
30	61.9543	A	B	C	D	E
48	61.9114	A	B	C	D	E
137	61.851	A	B	C	D	E
158	61.3169	A	B	C	D	E
32	61.1111	A	B	C	D	E
270	61.1111	A	B	C	D	E
275	60.9453	A	B	C	D	E
8	60.8911	A	B	C	D	E
276	60.6936	A	B	C	D	E
277	60.3352	A	B	C	D	E
64	60.3217	A	B	C	D	E
72	59.6774	A	B	C	D	E
228	59.2593	A	B	C	D	E
163	59.1797	A	B	C	D	E
185	58.8972	A	B	C	D	E
23	58.8235	A	B	C	D	E
94	58.7629	A	B	C	D	E
125	58.7444	A	B	C	D	E
112	57.8378	A	B	C	D	E
116	57.7259	A	B	C	D	E
51	57.5758	A	B	C	D	E
130	57.4786	A	B	C	D	E
253	57.4675	A	B	C	D	E
114	57.4209	A	B	C	D	E
60	57.0978	A	B	C	D	E
186	56.9767	A	B	C	D	E
120	56.9177	A	B	C	D	E
280	56.8826	A	B	C	D	E
181	56.658	A	B	C	D	E
271	56.427	A	B	C	D	E
6	56.383	A	B	C	D	E
88	56.1321	A	B	C	D	E
102	55.6054	A	B	C	D	E
28	55.5556	A	B	C	D	E
123	55.4974	A	B	C	D	E
220	55.4054	A	B	C	D	E
144	55.1913	A	B	C	D	E
131	54.9708	A	B	C	D	E
150	54.5455	A	B	C	D	E
110	54.5287	A	B	C	D	E
231	53.5985	A	B	C	D	E
12	53.3477	A	B	C	D	E
15	53.2609	A	B	C	D	E
59	53.0949	A	B	C	D	E
134	53.0327	A	B	C	D	E
254	52.8125	A	B	C	D	E
214	52.7629	A	B	C	D	E
301	52.551	A	B	C	D	E
52	52.4096	A	B	C	D	E
149	52.4017	A	B	C	D	E
304	52.3439	A	B	C	D	E
272	52.2936	A	B	C	D	E
225	51.4354	A	B	C	D	E
232	51.4286	A	B	C	D	E
93	51.2304	A	B	C	D	E
187	51.0582	A	B	C	D	E
128	50.7722	A	B	C	D	E
127	50.7018	A	B	C	D	E
244	50.3546	A	B	C	D	E
139	50.1484	A	B	C	D	E
33	49.4	A	B	C	D	E
76	49.2487	A	B	C	D	E
126	48.8288	A	B	C	D	E
153	48.7745	A	B	C	D	E
273	48.5523	A	B	C	D	E
31	48.5149	A	B	C	D	E
3	48.4266	A	B	C	D	E
89	48.1685	A	B	C	D	E
261	47.6386	A	B	C	D	E
115	47.5207	A	B	C	D	E
156	47.3815	A	B	C	D	E
45	47.0825	A	B	C	D	E
202	46.9274	A	B	C	D	E
47	46.875	A	B	C	D	E
26	46.5779	A	B	C	D	E
91	46.4623	A	B	C	D	E
18	45.9954	A	B	C	D	E
5	45.7983	A	B	C	D	E
289	45.5056	A	B	C	D	E
168	45.4545	A	B	C	D	E
82	44.7059	A	B	C	D	E
243	44.5148	A	B	C	D	E
182	44.4685	A	B	C	D	E
250	43.295	A	B	C	D	E
13	42.4623	A	B	C	D	E
14	41.9492	A	B	C	D	E
151	41.9355	A	B	C	D	E
191	41.8733	A	B	C	D	E
155	41.7827	A	B	C	D	E
152	41.5	A	B	C	D	E
188	41.4566	A	B	C	D	E
173	41.3793	A	B	C	D	E
113	41.0214	A	B	C	D	E
236	40.669	A	B	C	D	E
19	39.9103	A	B	C	D	E
257	39.7993	A	B	C	D	E
118	39.5498	A	B	C	D	E
24	39.3684	A	B	C	D	E
138	37.3102	A	B	C	D	E
264	36.4384	A	B	C	D	E
174	35.3468	A	B	C	D	E
25	34.6939	A	B	C	D	E
78	34.4111	A	B	C	D	E
7	33.5106		B	C	D	E
245	31.9481			C	D	E
299	31.5508				D	E
29	31.2644					E
Mean	68.7664

## Sheet: Supplemental Table 10
Supplemental Table 10. Tukey-Kramer multiple comparision of shoot dry weight in Exp. 1
Mean separation of percentage of control with SAS GLIMMIX using negative binomial distribution.
Least squares means back-transformed using ilink function. Least squares means followed by
the same letter are not significantly different (a = 0.05)
Line ID	Estimate
67	117.33	A
108	110.56	A	B
210	109.63	A	B
222	109.49	A	B
223	109.35	A	B
71	109.11	A	B
169	108.72	A	B
292	108.67	A	B
287	108.63	A	B
26	108.41	A	B
188	108.18	A	B
50	108.06	A	B
290	107.7	A	B
265	107.33	A	B
193	107.09	A	B
189	106.9	A	B
74	106.76	A	B
5	106.35	A	B
266	106.28	A	B
98	105.84	A	B
263	105.75	A	B
197	105.46	A	B
297	105.31	A	B
203	105.21	A	B
200	104.94	A	B	C
238	104.64	A	B	C
13	104.12	A	B	C
11	103.96	A	B	C
84	103.75	A	B	C
119	103.24	A	B	C
147	103.2	A	B	C
53	103.15	A	B	C
171	103.1	A	B	C
146	102.53	A	B	C
233	102.5	A	B	C
18	102.34	A	B	C
7	102.25	A	B	C
21	102.08	A	B	C
177	101.8	A	B	C
27	101.58	A	B	C
272	101.51	A	B	C
38	101.22	A	B	C
274	101.09	A	B	C
296	101.09	A	B	C
99	100.91	A	B	C
34	100.57	A	B	C
63	100.27	A	B	C
217	100.04	A	B	C
286	100	A	B	C
176	99.8011	A	B	C
262	99.6255	A	B	C
205	99.5727	A	B	C
69	99.5072	A	B	C
239	99.3485	A	B	C
198	99.205	A	B	C
92	99.1703	A	B	C
261	99.0939	A	B	C
162	98.657	A	B	C
134	98.0323	A	B	C
288	97.5354	A	B	C
264	97.4485	A	B	C
204	97.404	A	B	C
30	97.2099	A	B	C
249	97.1895	A	B	C
46	97.079	A	B	C
102	96.7742	A	B	C
33	96.7711	A	B	C
142	96.6541	A	B	C
28	96.2963	A	B	C
83	96.1837	A	B	C
159	96.1656	A	B	C
293	95.3761	A	B	C
37	95.3381	A	B	C
250	95.3181	A	B	C
75	95.075	A	B	C
107	95.0141	A	B	C
170	94.987	A	B	C
270	94.9635	A	B	C
14	94.8041	A	B	C
271	94.7699	A	B	C
192	94.5809	A	B	C
166	94.5095	A	B	C
241	94.3963	A	B	C
278	94.1253	A	B	C
44	94.0598	A	B	C
277	93.856	A	B	C
60	93.3591	A	B	C
52	92.7494	A	B	C
48	92.7232	A	B	C
6	92.5118	A	B	C
228	92.4576	A	B	C
276	92.3021	A	B	C
281	92.1472	A	B	C
138	92.1011	A	B	C
194	92.004	A	B	C
80	91.8899	A	B	C
227	91.8776	A	B	C
199	91.8282	A	B	C
156	91.7257	A	B	C
152	91.6793	A	B	C
295	91.6704	A	B	C
140	91.6191	A	B	C
247	91.5084	A	B	C
284	91.5049	A	B	C
144	91.4982	A	B	C
59	91.4336	A	B	C
165	91.3826	A	B	C
136	91.214	A	B	C
304	91.1121	A	B	C
89	91.1084	A	B	C
32	90.9548	A	B	C
12	90.7443	A	B	C
57	90.3302	A	B	C
215	90.2673	A	B	C
283	89.9537	A	B	C
229	89.8996	A	B	C
187	89.8531	A	B	C
122	89.5144	A	B	C
8	89.5013	A	B	C
244	89.4807	A	B	C
56	89.3949	A	B	C
273	89.3836	A	B	C
183	89.3686	A	B	C
40	89.0168	A	B	C
248	88.8743	A	B	C
191	88.8678	A	B	C
213	88.8228	A	B	C
35	88.7376	A	B	C
216	88.7352	A	B	C
2	88.6418	A	B	C
174	88.5363	A	B	C
95	88.4143	A	B	C
300	88.3948	A	B	C
114	88.386	A	B	C
9	88.2971	A	B	C
231	88.2026	A	B	C
253	88.1818	A	B	C
157	88.0541	A	B	C
280	87.9723	A	B	C
209	87.8875	A	B	C
291	87.6577	A	B	C
86	87.6384	A	B	C
155	87.5936	A	B	C
303	87.5878	A	B	C
58	87.4727	A	B	C
139	87.3827	A	B	C
62	87.3787	A	B	C
255	87.3608	A	B	C
100	86.9321	A	B	C
110	86.9138	A	B	C
269	86.7547	A	B	C
226	86.7408	A	B	C
17	86.725	A	B	C
4	86.6881	A	B	C
219	86.6604	A	B	C
141	86.4349	A	B	C
207	86.4137	A	B	C
211	86.3342	A	B	C
201	86.2756	A	B	C
123	86.1604	A	B	C
299	85.8424	A	B	C
242	85.8219	A	B	C
94	85.7761	A	B	C
168	85.6506	A	B	C
42	85.4812	A	B	C
225	85.4488	A	B	C
208	85.3173	A	B	C
252	85.2846	A	B	C
256	84.854	A	B	C
1	84.7775	A	B	C
185	84.6495	A	B	C
137	84.5809	A	B	C
93	84.5765	A	B	C
178	84.4445	A	B	C
150	84.2282	A	B	C
237	84.1823	A	B	C
118	83.8785	A	B	C
39	83.7296	A	B	C
148	83.7093	A	B	C
214	83.6352	A	B	C
41	83.5587	A	B	C
246	83.4818	A	B	C
143	83.4177	A	B	C
180	83.2891	A	B	C
105	83.2674	A	B	C
10	83.2131	A	B	C
202	83.2088	A	B	C
76	83.1514	A	B	C
179	83.0089	A	B	C
230	82.9914	A	B	C
47	82.7057	A	B	C
22	82.6014	A	B	C
218	82.5409	A	B	C
173	82.461	A	B	C
135	82.419	A	B	C
81	82.3775	A	B	C
275	82.363	A	B	C
49	82.2401	A	B	C
161	81.8695	A	B	C
245	81.7647	A	B	C
184	81.7577	A	B	C
240	81.7454	A	B	C
258	81.6112	A	B	C
289	81.4666	A	B	C
16	81.4097	A	B	C
221	81.1914	A	B	C
181	81.1277	A	B	C
91	81.1225	A	B	C
301	81.0685	A	B	C
36	81.0397	A	B	C
267	80.7849	A	B	C
117	80.7584	A	B	C
127	80.6373	A	B	C
251	80.5771	A	B	C
111	80.5687	A	B	C
29	80.3882	A	B	C
279	80.3043	A	B	C
61	80.2908	A	B	C
82	80.1466	A	B	C
298	80.0363	A	B	C
20	80.0145	A	B	C
88	80.0124	A	B	C
212	80	A	B	C
220	80	A	B	C
172	79.9847	A	B	C
235	79.829	A	B	C
104	79.7194	A	B	C
70	79.5031	A	B	C
96	79.4136	A	B	C
103	79.3682	A	B	C
163	79.3296	A	B	C
3	79.0239	A	B	C
65	78.8378	A	B	C
175	78.6758	A	B	C
149	78.5959	A	B	C
151	78.5444	A	B	C
285	78.536	A	B	C
282	78.4893	A	B	C
236	78.4076	A	B	C
164	78.2163	A	B	C
160	78.062	A	B	C
45	77.7886	A	B	C
294	77.7657	A	B	C
15	77.732	A	B	C
190	77.4676	A	B	C
77	77.2757	A	B	C
167	77.0887	A	B	C
158	77.0455	A	B	C
254	76.9392	A	B	C
23	76.9134	A	B	C
131	76.6612	A	B	C
260	76.5036	A	B	C
109	76.4286	A	B	C
128	76.41	A	B	C
25	76.0388	A	B	C
55	75.5962	A	B	C
302	75.243	A	B	C
73	75.2083	A	B	C
43	75.1896	A	B	C
234	74.946	A	B	C
145	74.6735	A	B	C
224	74.6599	A	B	C
79	74.6416	A	B	C
154	74.4538	A	B	C
115	74.4268	A	B	C
19	74.3653	A	B	C
54	74.3311	A	B	C
243	74.2444	A	B	C
232	74.1098	A	B	C
113	73.9067	A	B	C
78	73.7567	A	B	C
90	73.7159	A	B	C
112	73.3721	A	B	C
31	73.3622	A	B	C
121	73.173	A	B	C
64	73.1153	A	B	C
126	72.9845	A	B	C
85	72.945	A	B	C
68	72.9027	A	B	C
132	72.8482	A	B	C
87	72.8452	A	B	C
259	72.7825	A	B	C
106	72.671	A	B	C
125	72.5711	A	B	C
153	72.4691	A	B	C
116	72.4547	A	B	C
206	72.2522	A	B	C
130	71.8117	A	B	C
120	71.7119	A	B	C
186	70.9652	A	B	C
97	70.8945	A	B	C
24	70.7317	A	B	C
268	70.7143	A	B	C
133	70.5027	A	B	C
129	70.41	A	B	C
72	68.4735	A	B	C
196	65.215	A	B	C
51	64.9149	A	B	C
101	64.3815	A	B	C
66	63.4221	A	B	C
195	60.5195		B	C
182	59.7792		B	C
257	59.4222		B	C
124	54.271			C
Mean	87.3023

[truncated: 1 more sheets: Supplemental Table 11]
